# Supplementary material for: Crystal structure and Hirshfeld surface analysis of poly[[di-μ3-glycine-lithium] perchlorate]
Source: Acta Crystallogr E Crystallogr Commun. 2019 Jan 4;75(Pt 2):134–8. doi: 10.1107/S2056989018018145 (PMC6362657; doi:10.1107/S2056989018018145)
Supplement: Supplementary file 1 [file e-75-00134-sup1.cif]

##############################################################################
#                                                                            #
# This CIF contains the data in a paper accepted for publication in          #
# Acta Crystallographica Section E. It conforms to the requirements of       #
# Notes for Authors for Acta Crystallographica Section E, and has been       #
# peer reviewed under the auspices of the IUCr Commission on Journals.       #
#                                                                            #
# Full details of the Crystallographic Information File format               #
# are given in the paper "The Crystallographic Information File (CIF):       #
# a New Standard Archive File for Crystallography" by S. R. Hall, F. H.      #
# Allen and I. D. Brown [Acta Cryst. (1991), A47, 655-685].                  #
#                                                                            #
# The current version of the core CIF dictionary is obtainable from          #
# ftp://ftp.iucr.org/pub/cif_core.dic.                                       #
#                                                                            #
# Software is freely available for graphical display of the structure(s)     #
# in this CIF. For information consult the CIF software page                 #
# http://www.iucr.org/resources/cif/software.                                #
#                                                                            #
# This file may be used for bona fide research purposes within the           #
# scientific community so long as proper attribution is given to the journal # 
# article from which it was obtained.                                        #
#                                                                            #
##############################################################################
data_I
_database_code_depnum_ccdc_archive 'CCDC 1886641'
_audit_creation_method     'SHELXL-2014/7'
_journal_date_recd_electronic     2018-11-19
_journal_date_accepted     2018-12-20
_journal_name_full     'Acta Crystallographica, Section E'
_journal_year     2019
_journal_volume     75
_journal_issue      2
_journal_page_first     134
_journal_page_last     138
_journal_paper_category     GM
_journal_paper_doi     10.1107/S2056989018018145
_journal_coeditor_code     EX2017
_publ_contact_author_name     'Subbiah Thamotharan'
_publ_contact_author_address
;
SASTRA
;
_publ_contact_author_email     'thamu@scbt.sastra.edu'
_publ_contact_author_fax     ?
_publ_contact_author_phone     ?
_publ_section_title
;
Crystal structure and Hirshfeld surface analysis of
poly[[di-\m~3~-glycine-lithium] perchlorate]
;
_publ_section_title_footnote     .
loop_
    _publ_author_name
    _publ_author_footnote
    _publ_author_address
    'Revathi, Palanisamy' .
;
Crystal Growth Laboratory
PG and Research Department of Physics
Periyar EVR College (Autonomous)
Tiruchirappalli 620 023
India
;
    'Mohan, Janani S.' .
;
Biomolecular Crystallography Laboratory
Department of Bioinformatics
School of Chemical and Biotechnology
SASTRA Deemed University
Thanjavur 613 401
India
;
    'Balakrishnan, Thangavelu'
;
Additional correspondence author, email: balacrystalgrowth@gmail.com.
;
;
Crystal Growth Laboratory
PG and Research Department of Physics
Periyar EVR College (Autonomous)
Tiruchirappalli 620 023
India
;
    'Ramamurthi, Kandasamy' .
;
Department of Bio-Medical Engineering
Aarupadai Veedu Institute of Technology
Vinayaga Missions Research Foundation
Paiyanoor, Chennai 603 104
India
;
    'Thamotharan, Subbiah' .
;
Biomolecular Crystallography Laboratory
Department of Bioinformatics
School of Chemical and Biotechnology
SASTRA Deemed University
Thanjavur 613 401
India
;
_publ_section_synopsis
;
Crystal and molecular structure of bis(glycinium)lithium perchlorate salt is
reported and intermolecular N--- H...O and C---H...O hydrogen bonds stabilize
the salt in the crystalline state.
;
_chemical_name_systematic
;
Poly[[di-\m~3~-glycine-lithium] perchlorate]
;
_chemical_name_common     ?
_chemical_formula_moiety     'C4 H10 Li1 N2 O4 +, Cl O4 -'
_chemical_formula_sum     'C4 H10 Cl Li N2 O8'
_chemical_formula_iupac     '[Li (C2 H5 N O2)2] Cl O4'
_chemical_formula_weight     256.53
_chemical_melting_point     ?
_space_group_crystal_system     monoclinic
_space_group_name_H-M_alt     'P 21/c'
_space_group_name_Hall     '-P 2ybc'
loop_
    _space_group_symop_operation_xyz
    'x, y, z'
    '-x, y+1/2, -z+1/2'
    '-x, -y, -z'
    'x, -y-1/2, z-1/2'
_cell_length_a     12.7792(14)
_cell_length_b     5.2144(4)
_cell_length_c     15.6368(18)
_cell_angle_alpha     90
_cell_angle_beta     111.808(4)
_cell_angle_gamma     90
_cell_volume     967.40(17)
_cell_formula_units_Z     4
_cell_measurement_reflns_used     4824
_cell_measurement_theta_min     5.382
_cell_measurement_theta_max     56.191
_cell_measurement_temperature     296(2)
_exptl_crystal_description     block
_exptl_crystal_colour     colourless
_exptl_crystal_size_max     0.350
_exptl_crystal_size_mid     0.300
_exptl_crystal_size_min     0.300
_exptl_crystal_density_diffrn     1.761
_exptl_crystal_density_meas     ?
_exptl_crystal_density_method     ?
_exptl_crystal_F_000     528
_exptl_absorpt_coefficient_mu     0.427
_exptl_absorpt_correction_type     multi-scan
_exptl_absorpt_process_details
;
(SADABS; Bruker, 2004)
;
_exptl_absorpt_correction_T_min     0.865
_exptl_absorpt_correction_T_max     0.883
_diffrn_ambient_temperature     296(2)
_diffrn_source     ?
_diffrn_radiation_type     MoK\a
_diffrn_radiation_wavelength     0.71073
_diffrn_measurement_device_type     'Bruker Kappa APEXII CCD'
_diffrn_measurement_method     '\w and \f scan'
_diffrn_detector_area_resol_mean     ?
_diffrn_reflns_number     7318
_diffrn_reflns_av_R_equivalents     0.0230
_diffrn_reflns_av_unetI/netI     0.0224
_diffrn_reflns_theta_min     3.434
_diffrn_reflns_theta_max     28.078
_diffrn_reflns_theta_full     25.242
_diffrn_measured_fraction_theta_max     0.978
_diffrn_measured_fraction_theta_full     0.998
_diffrn_reflns_limit_h_min     -16
_diffrn_reflns_limit_h_max     16
_diffrn_reflns_limit_k_min     -6
_diffrn_reflns_limit_k_max     4
_diffrn_reflns_limit_l_min     -20
_diffrn_reflns_limit_l_max     20
_refine_special_details     ?
_reflns_number_total     2304
_reflns_number_gt     2047
_reflns_threshold_expression     'I > 2\s(I)'
_refine_ls_structure_factor_coef     Fsqd
_refine_ls_matrix_type     full
_refine_ls_R_factor_all     0.0371
_refine_ls_R_factor_gt     0.0330
_refine_ls_wR_factor_gt     0.0881
_refine_ls_wR_factor_ref     0.0916
_refine_ls_goodness_of_fit_ref     1.067
_refine_ls_restrained_S_all     1.067
_refine_ls_number_reflns     2304
_refine_ls_number_parameters     170
_refine_ls_number_restraints     0
_refine_ls_hydrogen_treatment     mixed
_refine_ls_weighting_scheme     calc
_refine_ls_weighting_details
              'w=1/[\s^2^(Fo^2^)+(0.0468P)^2^+0.4555P] where P=(Fo^2^+2Fc^2^)/3'
_atom_sites_solution_hydrogens     mixed
_atom_sites_solution_primary     ?
_atom_sites_solution_secondary     ?
_refine_ls_shift/su_max     0.000
_refine_ls_shift/su_mean     0.000
_refine_diff_density_max     0.517
_refine_diff_density_min     -0.420
_refine_ls_extinction_method
;
SHELXL2014/7 (Sheldrick 2015)
;
_refine_ls_extinction_coef     0.051(3)
_refine_ls_extinction_expression
                                  'Fc^*^=kFc[1+0.001xFc^2^\l^3^/sin(2\q)]^-1/4^'
loop_
    _atom_type_symbol
    _atom_type_description
    _atom_type_scat_dispersion_real
    _atom_type_scat_dispersion_imag
    _atom_type_scat_source
    'C' 'C' 0.0033 0.0016
                         'International Tables Vol C Tables 4.2.6.8 and 6.1.1.4'
    'H' 'H' 0.0000 0.0000
                         'International Tables Vol C Tables 4.2.6.8 and 6.1.1.4'
    'Cl' 'Cl' 0.1484 0.1585
                         'International Tables Vol C Tables 4.2.6.8 and 6.1.1.4'
    'Li' 'Li' -0.0003 0.0001
                         'International Tables Vol C Tables 4.2.6.8 and 6.1.1.4'
    'N' 'N' 0.0061 0.0033
                         'International Tables Vol C Tables 4.2.6.8 and 6.1.1.4'
    'O' 'O' 0.0106 0.0060
                         'International Tables Vol C Tables 4.2.6.8 and 6.1.1.4'
_computing_data_collection
;
APEX2 (Bruker, 2004)
;
_computing_cell_refinement
;
APEX2 and SAINT (Bruker, 2004)
;
_computing_data_reduction
;
SAINT and XPREP (Bruker, 2004)
;
_computing_structure_solution
;
SIR92 (Altomare <i>et al.</i>,  1994)
;
_computing_structure_refinement
;
<i>SHELXL2014/7</i> (Sheldrick, 2015)
;
_computing_molecular_graphics
;
PLATON (Spek, 2009) and Mercury (Macrae <i>et al.</i>,  2008)
;
_computing_publication_material
;
publCIF (Westrip, 2010)
;
loop_
    _atom_site_type_symbol
    _atom_site_label
    _atom_site_fract_x
    _atom_site_fract_y
    _atom_site_fract_z
    _atom_site_U_iso_or_equiv
    _atom_site_adp_type
    _atom_site_calc_flag
    _atom_site_occupancy
    _atom_site_disorder_assembly
    _atom_site_disorder_group
    O O1A 0.32780(8) 0.05574(18) 0.19473(6) 0.0197(2) Uani d 1 . .
    O O2A 0.41860(8) 0.43353(19) 0.22629(7) 0.0215(2) Uani d 1 . .
    O O1B 0.41750(10) 0.7653(2) 0.38667(7) 0.0268(3) Uani d 1 . .
    O O2B 0.37499(12) 1.1669(2) 0.41178(8) 0.0356(3) Uani d 1 . .
    N N1A 0.13201(12) 0.2513(3) 0.19284(12) 0.0312(3) Uani d 1 . .
    H H11 0.068(2) 0.335(5) 0.1779(16) 0.049(6) Uiso d 1 . .
    H H12 0.128(2) 0.138(6) 0.1487(19) 0.062(7) Uiso d 1 . .
    H H13 0.135(2) 0.163(5) 0.2393(19) 0.056(7) Uiso d 1 . .
    N N1B 0.38884(12) 0.5778(3) 0.53719(9) 0.0255(3) Uani d 1 . .
    H H14 0.3687(17) 0.465(4) 0.4903(16) 0.037(5) Uiso d 1 . .
    H H15 0.3625(17) 0.529(4) 0.5801(15) 0.037(5) Uiso d 1 . .
    H H16 0.466(2) 0.599(5) 0.5661(16) 0.051(7) Uiso d 1 . .
    C C1A 0.33341(11) 0.2912(3) 0.21201(8) 0.0157(3) Uani d 1 . .
    C C1B 0.38168(11) 0.9307(3) 0.42732(9) 0.0198(3) Uani d 1 . .
    C C2A 0.22888(11) 0.4280(3) 0.21347(10) 0.0224(3) Uani d 1 . .
    H H21 0.2455 0.5039 0.2737 0.027 Uiso calc 1 . .
    H H22 0.2090 0.5653 0.1684 0.027 Uiso calc 1 . .
    C C2B 0.34142(13) 0.8330(3) 0.50229(10) 0.0229(3) Uani d 1 . .
    H H23 0.3636 0.9542 0.5530 0.027 Uiso calc 1 . .
    H H24 0.2598 0.8225 0.4775 0.027 Uiso calc 1 . .
    Li Li1 0.4371(2) 0.7982(5) 0.27213(16) 0.0196(5) Uani d 1 . .
    Cl Cl1 0.07919(3) 0.27547(7) 0.41247(3) 0.02800(14) Uani d 1 . .
    O O3 0.09668(13) 0.4960(3) 0.36429(11) 0.0504(4) Uani d 1 . .
    O O4 0.08777(12) 0.0478(2) 0.36201(10) 0.0453(4) Uani d 1 . .
    O O5 -0.03202(11) 0.2865(3) 0.41610(11) 0.0483(4) Uani d 1 . .
    O O6 0.16270(12) 0.2672(3) 0.50378(9) 0.0506(4) Uani d 1 . .
loop_
    _atom_site_aniso_label
    _atom_site_aniso_U_11
    _atom_site_aniso_U_22
    _atom_site_aniso_U_33
    _atom_site_aniso_U_12
    _atom_site_aniso_U_13
    _atom_site_aniso_U_23
    O1A 0.0213(5) 0.0155(5) 0.0206(5) 0.0022(4) 0.0060(4) -0.0015(4)
    O2A 0.0183(5) 0.0196(5) 0.0296(5) -0.0016(4) 0.0123(4) -0.0026(4)
    O1B 0.0422(7) 0.0217(5) 0.0228(5) 0.0042(4) 0.0192(5) 0.0016(4)
    O2B 0.0639(8) 0.0171(5) 0.0338(6) 0.0026(5) 0.0275(6) 0.0039(4)
    N1A 0.0194(6) 0.0278(7) 0.0493(9) -0.0026(5) 0.0160(6) -0.0073(7)
    N1B 0.0357(7) 0.0230(7) 0.0248(6) 0.0074(5) 0.0192(6) 0.0075(5)
    C1A 0.0161(6) 0.0176(6) 0.0129(5) 0.0019(5) 0.0050(4) 0.0005(4)
    C1B 0.0256(7) 0.0175(7) 0.0167(6) -0.0007(5) 0.0081(5) 0.0006(5)
    C2A 0.0169(6) 0.0182(7) 0.0324(7) 0.0002(5) 0.0096(5) -0.0038(5)
    C2B 0.0312(7) 0.0180(7) 0.0246(7) 0.0043(5) 0.0163(6) 0.0029(5)
    Li1 0.0217(11) 0.0180(11) 0.0206(10) 0.0008(9) 0.0096(9) 0.0017(9)
    Cl1 0.0232(2) 0.0203(2) 0.0330(2) 0.00037(12) 0.00177(15) -0.00111(13)
    O3 0.0580(9) 0.0278(7) 0.0699(10) 0.0008(6) 0.0290(8) 0.0097(6)
    O4 0.0509(8) 0.0263(7) 0.0500(8) 0.0016(5) 0.0085(6) -0.0107(6)
    O5 0.0259(7) 0.0473(8) 0.0679(10) -0.0025(5) 0.0131(6) -0.0002(7)
    O6 0.0341(7) 0.0704(11) 0.0346(7) 0.0116(6) -0.0019(6) -0.0082(6)
_geom_special_details
;
 All esds (except the esd in the dihedral angle between two l.s. planes)
 are estimated using the full covariance matrix.  The cell esds are taken
 into account individually in the estimation of esds in distances, angles
 and torsion angles; correlations between esds in cell parameters are only
 used when they are defined by crystal symmetry.  An approximate (isotropic)
 treatment of cell esds is used for estimating esds involving l.s. planes.
;
loop_
    _geom_bond_atom_site_label_1
    _geom_bond_atom_site_label_2
    _geom_bond_site_symmetry_2
    _geom_bond_distance
    _geom_bond_publ_flag
    O1A C1A . 1.2535(16) ?
    O1A Li1 1_545 1.991(3) yes
    O2A C1A . 1.2670(16) ?
    O2A Li1 2_645 1.966(3) yes
    O2A Li1 . 2.015(3) yes
    O1B C1B . 1.2543(17) ?
    O1B Li1 . 1.906(3) yes
    O2B C1B . 1.2525(18) ?
    N1A C2A . 1.4793(19) ?
    N1A H11 . 0.88(3) ?
    N1A H12 . 0.90(3) ?
    N1A H13 . 0.85(3) ?
    N1B C2B . 1.4796(19) ?
    N1B H14 . 0.90(2) ?
    N1B H15 . 0.89(2) ?
    N1B H16 . 0.93(2) ?
    C1A C2A . 1.5219(18) ?
    C1B C2B . 1.5318(19) ?
    C2A H21 . 0.9700 ?
    C2A H22 . 0.9700 ?
    C2B H23 . 0.9700 ?
    C2B H24 . 0.9700 ?
    Li1 O2A 2_655 1.966(3) ?
    Li1 O1A 1_565 1.991(3) ?
    Li1 Li1 2_655 3.270(3) ?
    Li1 Li1 2_645 3.270(3) ?
    Cl1 O6 . 1.4308(13) ?
    Cl1 O3 . 1.4371(14) ?
    Cl1 O5 . 1.4443(14) ?
    Cl1 O4 . 1.4521(13) ?
loop_
    _geom_angle_atom_site_label_1
    _geom_angle_atom_site_label_2
    _geom_angle_atom_site_label_3
    _geom_angle_site_symmetry_1
    _geom_angle_site_symmetry_3
    _geom_angle
    _geom_angle_publ_flag
    C1A O1A Li1 . 1_545 123.96(11) ?
    C1A O2A Li1 . 2_645 122.18(11) ?
    C1A O2A Li1 . . 126.51(11) ?
    Li1 O2A Li1 2_645 . 110.42(9) ?
    C1B O1B Li1 . . 127.90(12) ?
    C2A N1A H11 . . 111.7(17) ?
    C2A N1A H12 . . 112.5(17) ?
    H11 N1A H12 . . 110(2) ?
    C2A N1A H13 . . 112.8(17) ?
    H11 N1A H13 . . 104(2) ?
    H12 N1A H13 . . 106(2) ?
    C2B N1B H14 . . 109.4(13) ?
    C2B N1B H15 . . 108.6(13) ?
    H14 N1B H15 . . 110.6(19) ?
    C2B N1B H16 . . 106.7(16) ?
    H14 N1B H16 . . 114(2) ?
    H15 N1B H16 . . 107.5(19) ?
    O1A C1A O2A . . 126.04(12) ?
    O1A C1A C2A . . 118.81(12) ?
    O2A C1A C2A . . 115.11(12) ?
    O2B C1B O1B . . 126.11(13) ?
    O2B C1B C2B . . 117.23(13) ?
    O1B C1B C2B . . 116.66(12) ?
    N1A C2A C1A . . 111.90(12) ?
    N1A C2A H21 . . 109.2 ?
    C1A C2A H21 . . 109.2 ?
    N1A C2A H22 . . 109.2 ?
    C1A C2A H22 . . 109.2 ?
    H21 C2A H22 . . 107.9 ?
    N1B C2B C1B . . 111.92(12) ?
    N1B C2B H23 . . 109.2 ?
    C1B C2B H23 . . 109.2 ?
    N1B C2B H24 . . 109.2 ?
    C1B C2B H24 . . 109.2 ?
    H23 C2B H24 . . 107.9 ?
    O1B Li1 O2A . 2_655 118.06(13) ?
    O1B Li1 O1A . 1_565 108.95(12) yes
    O2A Li1 O1A 2_655 1_565 102.03(11) yes
    O1B Li1 O2A . . 102.15(11) yes
    O2A Li1 O2A 2_655 . 109.18(12) yes
    O1A Li1 O2A 1_565 . 117.22(12) ?
    O1B Li1 Li1 . 2_655 121.15(12) ?
    O2A Li1 Li1 2_655 2_655 35.28(8) ?
    O1A Li1 Li1 1_565 2_655 67.82(6) ?
    O2A Li1 Li1 . 2_655 132.77(14) ?
    O1B Li1 Li1 . 2_645 111.95(11) ?
    O2A Li1 Li1 2_655 2_645 75.88(12) ?
    O1A Li1 Li1 1_565 2_645 134.29(14) ?
    O2A Li1 Li1 . 2_645 34.30(3) ?
    Li1 Li1 Li1 2_655 2_645 105.77(13) ?
    O6 Cl1 O3 . . 110.10(10) ?
    O6 Cl1 O5 . . 110.00(9) ?
    O3 Cl1 O5 . . 109.62(9) ?
    O6 Cl1 O4 . . 109.79(8) ?
    O3 Cl1 O4 . . 108.16(9) ?
    O5 Cl1 O4 . . 109.15(8) ?
loop_
    _geom_torsion_atom_site_label_1
    _geom_torsion_atom_site_label_2
    _geom_torsion_atom_site_label_3
    _geom_torsion_atom_site_label_4
    _geom_torsion_site_symmetry_1
    _geom_torsion_site_symmetry_2
    _geom_torsion_site_symmetry_3
    _geom_torsion_site_symmetry_4
    _geom_torsion
    _geom_torsion_publ_flag
    Li1 O1A C1A O2A 1_545 . . . 53.01(19) ?
    Li1 O1A C1A C2A 1_545 . . . -129.18(14) ?
    Li1 O2A C1A O1A 2_645 . . . -2.3(2) ?
    Li1 O2A C1A O1A . . . . -170.40(12) ?
    Li1 O2A C1A C2A 2_645 . . . 179.83(12) ?
    Li1 O2A C1A C2A . . . . 11.73(18) ?
    Li1 O1B C1B O2B . . . . -17.0(2) ?
    Li1 O1B C1B C2B . . . . 162.37(14) ?
    O1A C1A C2A N1A . . . . -0.18(19) ?
    O2A C1A C2A N1A . . . . 177.86(13) ?
    O2B C1B C2B N1B . . . . -159.82(14) ?
    O1B C1B C2B N1B . . . . 20.75(18) ?
loop_
    _geom_hbond_atom_site_label_D
    _geom_hbond_atom_site_label_H
    _geom_hbond_atom_site_label_A
    _geom_hbond_site_symmetry_A
    _geom_hbond_distance_DH
    _geom_hbond_distance_HA
    _geom_hbond_distance_DA
    _geom_hbond_angle_DHA
    N1A H11 Cl1 2 0.88(3) 2.97(3) 3.7635(17) 151(2)
    N1A H11 O4 2 0.88(3) 2.16(3) 3.037(2) 178(2)
    N1A H12 O5 2_545 0.90(3) 2.23(3) 2.965(2) 139(2)
    N1A H12 O6 4_565 0.90(3) 2.51(3) 3.125(2) 126(2)
    N1A H13 O4 . 0.85(3) 2.29(3) 3.091(2) 156(2)
    N1B H14 O2B 1_545 0.90(2) 2.00(2) 2.8653(19) 160.5(18)
    N1B H15 O1A 4_566 0.89(2) 2.05(2) 2.9308(16) 169.8(19)
    N1B H16 O1B 3_666 0.93(2) 2.35(3) 2.9249(17) 119(2)
    N1B H16 O2B 3_676 0.93(2) 2.28(2) 3.119(2) 150(2)
    C2A H21 O1B . 0.97 2.63 3.3747(18) 133.6
    C2A H22 O5 2 0.97 2.44 3.185(2) 132.9
    C2B H23 O2A 4_576 0.97 2.60 3.4867(18) 151.8
    C2B H24 O4 1_565 0.97 2.55 3.360(2) 140.6
_shelx_space_group_comment
;
The symmetry employed for this shelxl refinement is uniquely defined
by the following loop, which should always be used as a source of
symmetry information in preference to the above space-group names.
They are only intended as comments.
;
_shelx_estimated_absorpt_T_min     0.865
_shelx_estimated_absorpt_T_max     0.883
_shelx_hkl_file
;
   0   1   0   -0.10    0.03
   0  -1   0   -0.10    0.03
   0  -2   0  121.28    3.41
   0  -2   0  135.32    3.43
   0  -2   0  125.49    3.31
   0  -3   0   -0.04    0.02
   0  -3   0   -0.03    0.02
   0  -3   0   -0.18    0.06
   0  -4   0  140.88    3.69
   0  -4   0  135.02    3.70
   0  -5   0    0.07    0.13
   0  -6   0   30.56    1.08
  -1  -5   0   24.47    0.85
  -1  -5   0   23.34    0.69
  -1  -4   0   87.25    2.28
  -1  -4   0   80.44    2.28
  -1  -4   0   82.76    2.30
  -1  -3   0    2.33    0.11
  -1  -3   0    2.52    0.12
  -1  -3   0    2.73    0.18
  -1  -2   0   87.41    2.56
  -1  -2   0   97.57    2.56
  -1  -2   0   93.07    2.48
   1   2   0   99.74    2.55
   1   2   0   96.00    2.55
  -1  -1   0  243.14    6.18
  -1  -1   0  220.49    6.46
   1   1   0  254.47    6.48
   1   1   0  240.16    6.50
  -1   0   0   -0.17    0.01
  -1   0   0   -0.17    0.01
   1   0   0   -0.17    0.01
   1  -1   0  222.05    6.33
   1  -1   0  235.61    6.34
   1  -1   0  249.99    6.06
   1  -2   0   92.08    2.42
   1  -3   0    2.65    0.18
   1  -4   0   82.64    2.29
   1  -5   0   23.92    0.87
   1  -6   0    0.24    0.16
  -2  -6   0    1.94    0.26
  -2  -5   0   41.95    1.33
  -2  -5   0   44.44    1.24
  -2  -4   0   24.93    0.74
  -2  -4   0   24.24    0.73
  -2  -4   0   25.14    0.81
  -2  -3   0   84.66    2.34
  -2  -3   0   85.71    2.29
   2   3   0   86.91    2.32
   2   3   0   84.17    2.31
  -2  -2   0   54.89    1.50
  -2  -2   0   53.81    1.45
   2   2   0   53.39    1.50
   2   2   0   55.34    1.50
  -2  -1   0  381.45   10.03
  -2  -1   0  407.20   10.62
  -2  -1   0  382.39   10.55
   2   1   0  396.68   10.00
   2   1   0  373.11   10.61
   2   1   0  405.20   10.58
  -2   0   0  117.26    3.04
  -2   0   0   98.39    3.03
   2   0   0  108.64    3.04
   2   0   0  121.38    3.04
  -2   1   0  368.32   10.46
  -2   1   0  399.25   10.49
   2  -1   0  395.19   10.53
   2  -1   0  391.48   10.02
   2  -2   0   53.16    1.46
   2  -2   0   54.13    1.48
   2  -2   0   55.44    1.47
   2  -3   0   85.94    2.33
   2  -4   0   23.95    0.81
   2  -5   0   43.43    1.37
   2  -6   0    1.38    0.23
  -3  -6   0    1.13    0.20
  -3  -5   0    4.73    0.24
  -3  -5   0    4.84    0.32
  -3  -4   0    4.76    0.28
  -3  -4   0    5.19    0.23
   3   4   0    5.36    0.19
   3   4   0    5.25    0.19
  -3  -3   0   15.72    0.51
  -3  -3   0   15.98    0.51
  -3  -3   0   16.15    0.52
   3   3   0   15.87    0.49
   3   3   0   15.75    0.49
  -3  -2   0    4.21    0.18
  -3  -2   0    4.23    0.18
  -3  -2   0    4.46    0.18
   3   2   0    4.52    0.18
   3   2   0    4.55    0.18
  -3  -1   0   67.15    1.83
  -3  -1   0   65.60    1.82
  -3  -1   0   66.56    1.70
   3   1   0   67.66    1.82
   3   1   0   64.00    1.82
  -3   0   0  219.01    5.76
  -3   0   0  211.19    5.76
   3   0   0  219.75    5.76
   3   0   0  206.13    5.76
  -3   1   0   68.44    1.76
  -3   1   0   63.92    1.76
   3  -1   0   68.63    1.77
   3  -1   0   66.03    1.70
   3  -1   0   55.46    1.76
   3  -2   0    4.48    0.21
   3  -2   0    4.61    0.16
   3  -2   0    4.43    0.16
   3  -3   0   16.28    0.46
   3  -3   0   15.39    0.45
   3  -3   0   15.62    0.55
   3  -4   0    5.26    0.31
   3  -5   0    4.44    0.33
   3  -6   0    0.61    0.18
  -4  -6   0    2.16    0.27
  -4  -5   0   29.25    0.91
  -4  -5   0   28.98    0.96
  -4  -4   0   19.82    0.65
  -4  -4   0   20.31    0.65
  -4  -4   0   19.55    0.67
   4   4   0   20.21    0.61
  -4  -3   0   22.21    0.70
  -4  -3   0   22.33    0.69
  -4  -3   0   21.87    0.67
   4   3   0   21.73    0.68
   4   3   0   22.77    0.68
  -4  -2   0    6.64    0.24
  -4  -2   0    6.83    0.27
  -4  -2   0    6.92    0.27
   4   2   0    6.78    0.26
   4   2   0    6.82    0.26
  -4  -1   0   94.27    2.58
  -4  -1   0   93.99    2.58
  -4  -1   0   94.33    2.39
   4   1   0   91.99    2.58
   4   1   0   93.78    2.57
  -4   0   0  824.20   22.34
  -4   0   0  808.34   22.22
   4   0   0  829.53   22.27
   4   0   0  834.63   22.42
  -4   1   0   96.23    2.58
  -4   1   0   90.91    2.57
   4  -1   0   95.92    2.59
   4  -1   0   95.76    2.58
   4  -1   0   93.43    2.46
  -4   2   0    7.16    0.23
  -4   2   0    6.67    0.22
   4  -2   0    7.12    0.25
   4  -2   0    6.90    0.28
   4  -3   0   21.77    0.64
   4  -3   0   22.47    0.64
   4  -3   0   21.79    0.72
   4  -4   0   19.24    0.57
   4  -4   0   21.32    0.58
   4  -4   0   19.98    0.73
   4  -5   0   29.96    1.04
   4  -6   0    1.80    0.27
  -5  -6   0    1.77    0.19
  -5  -6   0    1.63    0.23
  -5  -5   0    0.81    0.13
  -5  -5   0    0.79    0.15
  -5  -4   0   36.09    1.07
  -5  -4   0   36.23    1.09
  -5  -4   0   35.30    1.09
   5   4   0   35.82    1.06
  -5  -3   0   49.69    1.37
  -5  -3   0   50.31    1.46
  -5  -3   0   49.48    1.45
   5   3   0   49.66    1.44
  -5  -2   0    0.85    0.08
  -5  -2   0    0.65    0.09
  -5  -2   0    0.84    0.10
   5   2   0    0.83    0.10
   5   2   0    0.87    0.09
  -5  -1   0   86.46    2.36
  -5  -1   0   85.59    2.35
   5   1   0   82.99    2.35
   5   1   0   83.30    2.36
  -5   0   0    0.08    0.03
  -5   0   0    0.11    0.05
  -5   0   0    0.08    0.05
   5   0   0    0.08    0.04
   5   0   0    0.07    0.05
  -5   1   0   79.78    2.30
  -5   1   0   85.76    2.31
   5  -1   0   83.66    2.31
   5  -1   0   84.62    2.31
  -5   2   0    0.81    0.07
  -5   2   0    0.87    0.08
   5  -2   0    0.88    0.09
   5  -2   0    0.89    0.08
   5  -2   0    0.82    0.10
   5  -3   0   50.46    1.32
   5  -3   0   50.00    1.37
   5  -3   0   39.60    1.30
   5  -4   0   37.04    1.03
   5  -4   0   36.12    1.03
   5  -4   0   35.95    1.15
   5  -5   0    0.87    0.19
  -6  -6   0   15.31    0.63
  -6  -6   0   14.38    0.57
  -6  -5   0    8.57    0.39
  -6  -5   0    8.44    0.40
  -6  -4   0   24.55    0.81
  -6  -4   0   24.73    0.77
   6   4   0   23.99    0.78
  -6  -3   0    0.66    0.11
  -6  -3   0    0.96    0.13
  -6  -3   0    0.89    0.10
   6   3   0    0.72    0.10
  -6  -2   0    3.51    0.21
  -6  -2   0    3.88    0.15
  -6  -2   0    3.85    0.22
   6   2   0    3.56    0.20
  -6  -1   0   24.28    0.78
  -6  -1   0   26.63    0.80
   6   1   0   25.79    0.79
   6   1   0   24.21    0.79
  -6   0   0  175.64    4.79
  -6   0   0  171.31    4.79
   6   0   0  179.34    4.79
   6   0   0  176.19    4.80
  -6   1   0   23.86    0.74
  -6   1   0   24.53    0.75
   6  -1   0   23.93    0.74
   6  -1   0   24.89    0.76
  -6   2   0    3.99    0.18
  -6   2   0    3.56    0.17
   6  -2   0    3.62    0.18
   6  -2   0    3.77    0.19
   6  -3   0    0.79    0.13
   6  -3   0    1.34    0.12
   6  -4   0   25.39    0.74
   6  -4   0   24.37    0.73
   6  -4   0   23.64    0.85
   6  -5   0    9.49    0.31
   6  -5   0    8.72    0.49
  -7  -6   0    0.07    0.11
  -7  -5   0    2.20    0.22
  -7  -5   0    1.72    0.19
  -7  -4   0    1.06    0.15
  -7  -4   0    1.23    0.14
   7   4   0    1.33    0.18
  -7  -3   0    9.56    0.33
  -7  -3   0    8.87    0.39
  -7  -3   0    8.87    0.39
   7   3   0    9.21    0.39
  -7  -2   0    3.39    0.14
  -7  -2   0    3.22    0.21
  -7  -2   0    3.16    0.20
   7   2   0    3.34    0.21
  -7  -1   0   10.59    0.41
  -7  -1   0   10.25    0.40
   7   1   0   10.88    0.41
   7   1   0    9.98    0.41
  -7   0   0   60.81    1.74
  -7   0   0   60.83    1.75
   7   0   0   60.63    1.74
   7   0   0   60.30    1.75
  -7   1   0   10.54    0.39
  -7   1   0   10.86    0.40
   7  -1   0   10.31    0.40
   7  -1   0   10.61    0.40
  -7   2   0    3.37    0.17
   7  -2   0    3.04    0.19
   7  -2   0    3.46    0.19
   7  -3   0    9.94    0.37
   7  -3   0   10.15    0.38
   7  -4   0    1.01    0.12
   7  -5   0    1.66    0.13
  -8  -5   0   25.51    0.90
  -8  -4   0   14.23    0.49
  -8  -4   0   13.75    0.56
  -8  -3   0    5.79    0.23
  -8  -3   0    4.93    0.29
  -8  -3   0    5.64    0.32
   8   3   0    5.17    0.30
  -8  -2   0   20.02    0.56
  -8  -2   0   20.92    0.71
  -8  -2   0   19.97    0.70
   8   2   0   20.00    0.71
  -8  -1   0   68.27    1.97
   8   1   0   67.66    1.98
  -8   0   0   17.05    0.60
   8   0   0   16.47    0.60
   8   0   0   17.63    0.60
  -8   1   0   69.74    2.00
   8  -1   0   70.55    2.02
   8  -1   0   70.25    2.01
  -8   2   0   20.73    0.66
   8  -2   0   19.75    0.69
   8  -2   0   20.90    0.68
   8  -3   0    5.56    0.28
   8  -3   0    5.86    0.27
   8  -4   0   13.97    0.51
   8  -5   0   24.70    0.77
  -9  -5   0   10.50    0.51
  -9  -4   0    0.51    0.15
  -9  -3   0    0.15    0.11
  -9  -3   0    0.31    0.07
   9   3   0    0.24    0.12
  -9  -2   0    5.86    0.32
  -9  -2   0    6.23    0.19
   9   2   0    6.28    0.34
  -9  -1   0   23.80    0.81
  -9  -1   0   24.97    0.65
   9   1   0   23.41    0.83
  -9   0   0    4.75    0.27
   9   0   0    3.96    0.27
  -9   1   0   23.96    0.80
   9  -1   0   24.87    0.83
   9  -1   0   24.05    0.80
  -9   2   0    6.19    0.29
   9  -2   0    6.15    0.32
   9  -2   0    6.24    0.31
   9  -3   0    0.14    0.09
   9  -4   0    0.37    0.10
   9  -5   0   10.00    0.40
 -10  -4   0    0.83    0.17
 -10  -3   0   93.13    2.65
  10   3   0   87.86    2.64
 -10  -2   0   14.58    0.59
  10   2   0   15.36    0.62
 -10  -1   0   36.87    1.17
 -10  -1   0   36.01    0.94
  10   1   0   35.68    1.18
 -10   0   0    0.45    0.12
  10   0   0    0.55    0.13
 -10   1   0   35.72    1.14
  10  -1   0   37.27    1.18
 -10   2   0   15.37    0.56
  10  -2   0   15.32    0.60
  10  -3   0   90.62    2.61
  10  -4   0    0.64    0.13
  10  -5   0    2.23    0.21
 -11  -4   0    0.52    0.17
 -11  -3   0    0.12    0.11
  11   3   0    0.01    0.11
 -11  -2   0    2.04    0.23
  11   2   0    1.21    0.19
 -11  -1   0   33.03    1.12
  11   1   0   34.66    1.15
 -11   0   0    1.31    0.17
  11   0   0    1.42    0.19
 -11   1   0   33.54    1.09
  11  -1   0   34.22    1.13
 -11   2   0    1.25    0.17
  11  -2   0    1.17    0.18
  11  -3   0   -0.03    0.09
  11  -4   0    0.84    0.16
 -12  -3   0    5.53    0.39
  12   3   0    5.54    0.39
 -12  -2   0    7.72    0.43
  12   2   0    7.55    0.43
 -12  -1   0   18.23    0.72
  12   1   0   18.90    0.76
 -12   0   0   66.50    2.02
  12   0   0   67.27    2.05
 -12   1   0   17.86    0.68
  12  -1   0   17.44    0.71
  12  -2   0    7.12    0.40
  12  -3   0    5.77    0.37
  12  -4   0   11.57    0.53
 -13  -3   0    0.87    0.19
  13   3   0    1.47    0.24
 -13  -2   0    0.42    0.15
  13   2   0    0.24    0.13
 -13  -1   0    0.69    0.17
  13   1   0    0.46    0.15
 -13   0   0   11.92    0.55
  13   0   0   11.81    0.57
 -13   1   0    0.59    0.16
  13  -1   0    0.52    0.16
  13  -2   0    0.40    0.15
  13  -3   0    1.12    0.19
 -14  -2   0    8.13    0.50
  14   2   0    8.87    0.51
 -14  -1   0    2.31    0.27
  14   1   0    2.65    0.31
 -14   0   0    2.00    0.26
  14   0   0    1.99    0.26
  14  -1   0    2.58    0.29
  15   2   0    2.95    0.35
 -15  -1   0    8.72    0.51
  15   1   0    8.10    0.52
 -15   0   0    1.00    0.21
  15   0   0    0.90    0.24
 -16   0   1    0.05    0.16
  15   0  -1    0.00    0.14
 -15   0   1   -0.10    0.14
  15   1  -1    4.01    0.39
 -15  -1   1    3.78    0.37
  15   2  -1   -0.03    0.16
  14  -2  -1    1.11    0.20
  14  -1  -1    0.50    0.16
 -14   1   1    0.40    0.16
  14   0  -1    0.05    0.12
 -14   0   1   -0.06    0.11
  14   1  -1    0.63    0.18
 -14  -1   1    0.84    0.20
  14   2  -1    1.29    0.23
 -14  -2   1    1.15    0.22
  13  -3  -1    0.35    0.14
  13  -2  -1    0.03    0.12
  13  -1  -1    0.32    0.14
 -13   1   1    0.12    0.11
  13   0  -1    0.06    0.12
 -13   0   1    0.06    0.12
  13   1  -1    0.38    0.14
 -13  -1   1    0.16    0.12
  13   2  -1    0.07    0.12
 -13  -2   1    0.12    0.12
  13   3  -1    0.39    0.17
 -13  -3   1    0.39    0.16
  12  -4  -1    4.78    0.32
  12  -3  -1    3.35    0.28
  12  -2  -1    1.56    0.20
  12  -1  -1    0.16    0.12
 -12   1   1    0.27    0.12
  12   0  -1    0.08    0.11
 -12   0   1    0.07    0.12
  12   1  -1    0.26    0.12
 -12  -1   1    0.11    0.12
  12   2  -1    2.17    0.26
 -12  -2   1    1.92    0.24
  12   3  -1    3.41    0.32
 -12  -3   1    3.50    0.31
  11  -5  -1    5.10    0.31
  11  -4  -1    2.43    0.23
  11  -3  -1    4.50    0.29
  11  -2  -1   19.07    0.72
 -11   2   1   18.70    0.67
  11  -1  -1    0.58    0.13
 -11   1   1    0.63    0.13
  11   0  -1    0.16    0.11
 -11   0   1    0.09    0.10
  11   1  -1    0.81    0.16
 -11  -1   1    0.70    0.14
  11   2  -1   17.20    0.70
 -11  -2   1   19.09    0.71
  11   3  -1    5.14    0.35
 -11  -3   1    5.06    0.35
 -11  -4   1    1.91    0.23
  10  -5  -1    6.70    0.33
  10  -4  -1    7.56    0.37
  10  -3  -1    5.13    0.30
  10  -2  -1    0.44    0.12
  10  -2  -1    0.53    0.12
 -10   2   1    0.42    0.10
  10  -1  -1    1.27    0.17
  10  -1  -1    1.21    0.16
 -10   1   1    1.22    0.16
  10   0  -1    0.08    0.09
 -10   0   1   -0.05    0.09
  10   1  -1    1.18    0.17
 -10  -1   1    0.93    0.15
  10   2  -1    0.46    0.13
 -10  -2   1    0.60    0.13
 -10  -2   1    0.55    0.07
  10   3  -1    4.71    0.33
 -10  -3   1    5.26    0.34
 -10  -4   1    6.68    0.39
   9  -5  -1    0.14    0.08
   9  -4  -1    3.40    0.23
   9  -3  -1    0.83    0.13
   9  -2  -1    1.91    0.19
   9  -2  -1    1.78    0.17
  -9   2   1    1.69    0.16
   9  -1  -1    2.83    0.21
   9  -1  -1    2.89    0.22
  -9   1   1    3.20    0.21
   9   0  -1   -0.01    0.07
  -9   0   1   -0.01    0.07
   9   1  -1    3.09    0.24
  -9  -1   1    2.99    0.22
   9   2  -1    1.52    0.18
  -9  -2   1    1.44    0.17
  -9  -2   1    2.01    0.11
   9   3  -1    0.90    0.16
  -9  -3   1    0.93    0.15
  -9  -3   1    0.95    0.10
  -9  -4   1    2.91    0.21
  -9  -4   1    3.09    0.26
  -9  -5   1    0.07    0.12
   8  -5  -1    2.11    0.16
   8  -4  -1   48.32    1.42
   8  -3  -1    0.33    0.08
   8  -3  -1    0.26    0.09
   8  -2  -1   17.47    0.58
   8  -2  -1   17.29    0.60
  -8   2   1   16.42    0.56
   8  -1  -1    3.18    0.20
   8  -1  -1    2.83    0.20
  -8   1   1    2.82    0.18
   8   0  -1    0.02    0.08
   8   0  -1   -0.02    0.07
  -8   0   1   -0.07    0.06
   8   1  -1    3.26    0.22
  -8  -1   1    3.04    0.21
  -8  -1   1    3.13    0.21
   8   2  -1   17.23    0.62
  -8  -2   1   17.49    0.51
  -8  -2   1   17.31    0.63
  -8  -2   1   17.14    0.62
   8   3  -1    0.09    0.09
  -8  -3   1    0.28    0.10
  -8  -3   1    0.44    0.08
  -8  -3   1    0.28    0.11
  -8  -4   1   47.84    1.37
  -8  -4   1   48.31    1.48
  -8  -5   1    2.24    0.23
  -8  -5   1    2.09    0.23
   7  -5  -1    5.03    0.21
   7  -4  -1   13.27    0.46
   7  -3  -1    5.99    0.28
   7  -3  -1    6.15    0.27
  -7   3   1    6.72    0.25
   7  -2  -1   16.79    0.57
   7  -2  -1   17.21    0.56
  -7   2   1   18.03    0.57
  -7   2   1   16.62    0.54
   7  -1  -1   36.27    1.07
   7  -1  -1   35.71    1.08
  -7   1   1   35.66    1.07
  -7   1   1   35.61    1.06
   7   0  -1   -0.10    0.05
   7   0  -1   -0.08    0.06
  -7   0   1   -0.05    0.06
  -7   0   1    0.04    0.07
   7   1  -1   35.72    1.09
   7   1  -1   37.00    1.11
  -7  -1   1   36.52    1.10
  -7  -1   1   35.40    1.09
   7   2  -1   16.58    0.59
  -7  -2   1   17.62    0.61
  -7  -2   1   17.43    0.60
  -7  -2   1   17.19    0.51
   7   3  -1    6.19    0.30
  -7  -3   1    5.94    0.25
  -7  -3   1    6.06    0.31
  -7  -3   1    6.27    0.31
   7   4  -1   13.82    0.52
  -7  -4   1   13.55    0.50
  -7  -4   1   13.65    0.53
  -7  -5   1    4.90    0.30
  -7  -5   1    4.55    0.30
  -7  -6   1    0.81    0.18
   6  -5  -1    5.69    0.20
   6  -4  -1    0.83    0.09
   6  -4  -1    1.05    0.10
   6  -2  -1   80.72    2.21
   6  -2  -1   78.56    2.21
  -6   2   1   78.89    2.20
   6  -1  -1    0.31    0.07
   6  -1  -1    0.38    0.08
  -6   1   1    0.37    0.07
  -6   1   1    0.18    0.06
   6   0  -1    0.04    0.06
   6   0  -1   -0.07    0.05
  -6   0   1    0.04    0.05
  -6   0   1   -0.04    0.04
   6   1  -1    0.38    0.09
   6   1  -1    0.35    0.07
  -6  -1   1    0.22    0.07
  -6  -1   1    0.27    0.07
   6   2  -1   77.08    2.19
   6   2  -1   77.32    2.20
  -6  -2   1   78.13    2.04
  -6  -2   1   78.07    2.20
  -6  -2   1   78.42    2.21
   6   3  -1    6.85    0.30
  -6  -3   1    6.46    0.30
  -6  -3   1    6.61    0.27
  -6  -3   1    6.55    0.30
   6   4  -1    0.90    0.13
  -6  -4   1    0.84    0.14
  -6  -4   1    0.70    0.12
  -6  -5   1    5.58    0.33
  -6  -5   1    5.60    0.31
  -6  -6   1    5.99    0.38
   5  -4  -1   18.34    0.55
   5  -4  -1   19.12    0.70
   5  -4  -1   18.77    0.56
   5  -3  -1    1.45    0.10
   5  -3  -1    1.41    0.10
   5  -3  -1    1.26    0.15
   5  -2  -1   13.01    0.41
   5  -2  -1   11.05    0.39
  -5   2   1   13.09    0.39
   5  -1  -1  124.59    3.33
   5  -1  -1  123.87    3.32
  -5   1   1  122.33    3.32
  -5   1   1  115.76    3.31
   5   0  -1   -0.11    0.05
   5   0  -1   -0.13    0.04
  -5   0   1   -0.19    0.04
  -5   0   1   -0.17    0.04
   5   1  -1  120.46    3.36
   5   1  -1  124.80    3.35
  -5  -1   1  125.69    3.36
  -5  -1   1  118.97    3.35
   5   2  -1   12.33    0.43
   5   2  -1   12.29    0.42
  -5  -2   1   12.61    0.43
  -5  -2   1   12.65    0.44
  -5  -2   1   12.45    0.39
   5   3  -1    1.46    0.13
  -5  -3   1    1.45    0.13
  -5  -3   1    1.29    0.13
  -5  -3   1    1.18    0.12
   5   4  -1   18.12    0.59
  -5  -4   1   18.18    0.62
  -5  -4   1   18.32    0.62
  -5  -4   1   17.96    0.62
  -5  -5   1    0.39    0.13
  -5  -5   1    0.36    0.10
  -5  -6   1    2.78    0.28
   4  -5  -1   23.56    0.87
   4  -4  -1    0.01    0.03
   4  -4  -1   -0.02    0.03
   4  -4  -1   -0.02    0.10
   4  -3  -1    3.31    0.21
   4  -3  -1    3.14    0.13
   4  -3  -1    2.88    0.12
   4  -2  -1   21.19    0.62
   4  -2  -1   20.66    0.65
  -4   2   1   21.13    0.60
   4  -1  -1   85.54    2.36
   4  -1  -1   85.59    2.35
  -4   1   1   88.24    2.35
  -4   1   1   84.65    2.34
   4   0  -1   -0.13    0.04
   4   0  -1   -0.16    0.04
  -4   0   1   -0.19    0.04
  -4   0   1   -0.12    0.04
   4   1  -1   80.65    2.34
   4   1  -1   84.97    2.33
  -4  -1   1   86.74    2.34
  -4  -1   1   87.42    2.34
   4   2  -1   20.42    0.62
   4   2  -1   19.71    0.62
  -4  -2   1   20.82    0.63
  -4  -2   1   19.82    0.59
  -4  -2   1   21.10    0.63
   4   3  -1    3.10    0.16
   4   3  -1    2.90    0.15
  -4  -3   1    2.87    0.18
  -4  -3   1    3.17    0.17
  -4  -3   1    2.97    0.17
   4   4  -1    0.11    0.05
  -4  -4   1   -0.05    0.06
  -4  -4   1    0.03    0.06
  -4  -4   1    0.03    0.08
  -4  -5   1   21.93    0.79
  -4  -5   1   23.67    0.74
  -4  -6   1    0.33    0.14
   3  -6  -1    5.25    0.39
   3  -5  -1    6.61    0.41
   3  -4  -1   40.93    1.25
   3  -3  -1    2.93    0.20
   3  -3  -1    2.83    0.11
   3  -3  -1    2.67    0.10
   3  -2  -1   20.79    0.60
   3  -2  -1   21.43    0.65
   3  -2  -1   21.33    0.60
   3  -1  -1   -0.04    0.02
   3  -1  -1    0.02    0.03
  -3   1   1    0.02    0.02
   3   0  -1   -0.03    0.02
   3   0  -1   -0.04    0.02
  -3   0   1   -0.04    0.02
  -3   0   1    0.03    0.03
   3   1  -1    0.00    0.03
   3   1  -1    0.03    0.03
  -3  -1   1    0.00    0.03
  -3  -1   1    0.15    0.04
   3   2  -1   20.81    0.61
   3   2  -1   20.42    0.61
  -3  -2   1   20.58    0.62
  -3  -2   1   20.71    0.60
  -3  -2   1   20.78    0.62
   3   3  -1    2.58    0.13
   3   3  -1    2.60    0.13
  -3  -3   1    2.46    0.14
  -3  -3   1    2.65    0.17
  -3  -3   1    2.67    0.15
   3   4  -1   42.01    1.14
   3   4  -1   40.24    1.14
  -3  -4   1   40.61    1.22
  -3  -4   1   41.70    1.19
  -3  -5   1    5.63    0.35
  -3  -6   1    6.04    0.39
   2  -6  -1    7.26    0.45
   2  -5  -1    0.01    0.14
   2  -4  -1   30.39    0.98
   2  -3  -1    7.12    0.32
   2  -2  -1   30.19    0.89
   2  -2  -1   32.55    0.86
   2  -1  -1   13.75    0.41
   2  -1  -1   14.04    0.40
  -2   1   1   14.15    0.40
   2   0  -1   -0.24    0.02
   2   0  -1   -0.22    0.02
  -2   0   1   -0.22    0.02
  -2   0   1   -0.23    0.02
   2   1  -1   13.09    0.40
   2   1  -1   13.21    0.40
  -2  -1   1   13.72    0.38
  -2  -1   1   13.60    0.40
  -2  -1   1   13.95    0.41
   2   2  -1   29.80    0.85
   2   2  -1   30.63    0.85
  -2  -2   1   30.24    0.85
  -2  -2   1   30.14    0.85
   2   3  -1    7.45    0.23
   2   3  -1    7.17    0.23
  -2  -3   1    7.24    0.25
  -2  -3   1    6.93    0.30
  -2  -4   1   30.24    0.95
  -2  -4   1   29.73    0.88
  -2  -4   1   30.68    0.88
  -2  -5   1    0.04    0.14
  -2  -6   1    6.97    0.43
   1  -6  -1    1.60    0.25
   1  -5  -1   25.46    0.90
   1  -4  -1   37.70    1.15
   1  -3  -1   77.93    2.22
   1  -3  -1   86.20    2.21
   1  -2  -1    3.78    0.18
   1  -2  -1    4.11    0.12
   1  -1  -1   19.91    0.59
   1  -1  -1   20.66    0.58
  -1   1   1   22.98    0.58
   1   0  -1    0.00    0.01
  -1   0   1    0.00    0.01
   1   1  -1   21.59    0.58
   1   1  -1   21.45    0.58
   1   1  -1   20.61    0.58
  -1  -1   1   19.79    0.58
  -1  -1   1   20.67    0.58
   1   2  -1    3.61    0.12
   1   2  -1    3.83    0.12
  -1  -2   1    3.62    0.13
  -1  -2   1    3.76    0.13
  -1  -2   1    3.58    0.17
  -1  -3   1   78.40    2.14
  -1  -3   1   80.57    2.13
  -1  -3   1   76.41    2.12
  -1  -4   1   37.34    1.04
  -1  -4   1   36.61    1.13
  -1  -5   1   23.56    0.68
  -1  -5   1   23.64    0.84
  -1  -6   1    2.02    0.27
   0  -6  -1   12.84    0.60
   0  -5  -1    7.80    0.42
   0  -4  -1   12.83    0.37
   0  -4  -1   11.52    0.36
   0  -4  -1   11.57    0.48
   0  -3  -1    7.19    0.31
   0  -3  -1    7.71    0.24
   0  -3  -1    7.31    0.23
   0  -2  -1   38.14    1.07
   0  -2  -1   40.37    1.07
   0  -1  -1   -0.16    0.01
   0  -1  -1   -0.14    0.01
   0  -1  -1   -0.12    0.03
   0   1   1   -0.12    0.01
   0   1   1   -0.17    0.03
   0   1   1   -0.13    0.01
   0   0  -1   -0.01    0.01
   0   0   1   -0.01    0.01
   0  -1   1    0.08    0.02
   0  -2   1   37.39    1.05
   0  -2   1   37.89    1.02
   0  -3   1    7.17    0.22
   0  -3   1    7.22    0.32
   0  -4   1   11.50    0.34
   0  -4   1   11.80    0.49
   0  -5   1    7.16    0.41
   0  -6   1   13.06    0.62
  -1  -6  -1    3.96    0.32
  -1  -5  -1   50.38    1.36
  -1  -5  -1   47.34    1.46
  -1  -5  -1   47.34    1.36
  -1  -4  -1    2.96    0.15
  -1  -4  -1    3.03    0.15
  -1  -4  -1    3.66    0.25
  -1  -3  -1   69.46    1.94
  -1  -3  -1   69.62    1.92
  -1  -3  -1   72.38    1.94
   1   3   1   66.36    1.90
   1   3   1   76.27    1.90
  -1  -2  -1   16.13    0.47
  -1  -2  -1   15.98    0.49
   1   2   1   15.77    0.46
   1   2   1   16.60    0.46
  -1  -1  -1   28.26    0.77
  -1  -1  -1   28.01    0.81
   1   1   1   29.25    0.81
   1   1   1   29.76    0.77
   1   1   1   28.97    0.81
  -1   0  -1   -0.28    0.01
   1   0   1   -0.26    0.01
   1   0   1   -0.30    0.01
  -1   1  -1   28.06    0.79
   1  -1   1   29.44    0.79
   1  -2   1   16.59    0.51
   1  -2   1   15.48    0.44
   1  -3   1   64.58    1.82
   1  -3   1   71.06    1.87
   1  -4   1    3.13    0.25
   1  -5   1   47.18    1.46
   1  -6   1    2.51    0.30
  -2  -6  -1    0.54    0.16
  -2  -5  -1   21.13    0.66
  -2  -5  -1   21.17    0.77
  -2  -4  -1    6.68    0.28
  -2  -4  -1    7.94    0.36
  -2  -4  -1    8.25    0.29
  -2  -3  -1   21.90    0.68
  -2  -3  -1   22.40    0.66
   2   3   1   21.23    0.63
   2   3   1   22.01    0.63
  -2  -2  -1    2.29    0.13
  -2  -2  -1    2.35    0.12
  -2  -2  -1    2.53    0.12
   2   2   1    2.39    0.11
   2   2   1    2.37    0.11
  -2  -1  -1   62.98    1.75
  -2  -1  -1   62.66    1.75
  -2  -1  -1   63.89    1.64
   2   1   1   63.01    1.75
   2   1   1   65.77    1.64
   2   1   1   65.19    1.75
  -2   0  -1    0.01    0.02
  -2   0  -1    0.14    0.03
  -2   0  -1    0.01    0.01
   2   0   1    0.02    0.02
   2   0   1    0.02    0.02
   2   0   1    0.01    0.01
  -2   1  -1   64.80    1.74
  -2   1  -1   63.29    1.73
   2  -1   1   62.26    1.67
   2  -1   1   65.02    1.74
   2  -2   1    2.48    0.10
   2  -2   1    2.31    0.09
   2  -2   1    2.46    0.15
   2  -3   1   22.67    0.61
   2  -3   1   21.81    0.70
   2  -3   1   20.75    0.60
   2  -4   1    7.44    0.38
   2  -5   1   19.08    0.74
   2  -6   1    0.28    0.16
  -3  -6  -1    4.58    0.34
  -3  -6  -1    4.54    0.23
  -3  -5  -1    0.07    0.11
  -3  -4  -1    0.19    0.07
  -3  -4  -1    0.22    0.06
  -3  -4  -1    0.08    0.09
   3   4   1    0.34    0.06
   3   4   1    0.32    0.06
  -3  -3  -1   38.01    1.07
  -3  -3  -1   37.78    1.09
  -3  -3  -1   38.23    1.09
   3   3   1   36.59    1.07
   3   3   1   37.28    1.08
  -3  -2  -1    0.23    0.05
  -3  -2  -1    0.28    0.05
  -3  -2  -1    0.25    0.05
   3   2   1    0.26    0.05
   3   2   1    0.20    0.05
  -3  -1  -1    8.84    0.24
  -3  -1  -1    8.59    0.30
  -3  -1  -1    8.53    0.29
   3   1   1    8.57    0.30
   3   1   1    8.65    0.29
  -3   0  -1    0.01    0.03
  -3   0  -1    0.02    0.02
  -3   0  -1    0.03    0.04
   3   0   1    0.22    0.05
   3   0   1    0.01    0.03
  -3   1  -1    9.02    0.29
  -3   1  -1    8.88    0.28
   3  -1   1    8.79    0.29
   3  -1   1    8.59    0.29
   3  -1   1    8.59    0.29
  -3   2  -1    0.40    0.04
   3  -2   1    0.23    0.04
   3  -2   1    0.22    0.06
   3  -3   1   36.92    1.11
   3  -3   1   38.72    1.04
   3  -3   1   36.18    1.03
   3  -4   1    0.31    0.04
   3  -4   1    0.47    0.04
   3  -4   1    0.27    0.12
   3  -5   1    0.11    0.13
   3  -6   1    4.05    0.36
  -4  -6  -1    3.88    0.31
  -4  -6  -1    3.57    0.23
  -4  -5  -1   23.93    0.82
  -4  -5  -1   24.09    0.78
  -4  -4  -1    3.44    0.23
  -4  -4  -1    3.89    0.22
  -4  -4  -1    3.70    0.21
   4   4   1    3.36    0.18
  -4  -3  -1   94.13    2.62
  -4  -3  -1   94.59    2.61
  -4  -3  -1   94.10    2.48
   4   3   1   93.98    2.60
   4   3   1   92.66    2.60
  -4  -2  -1   -0.04    0.05
  -4  -2  -1    0.01    0.04
  -4  -2  -1    0.02    0.03
   4   2   1    0.03    0.04
   4   2   1   -0.03    0.04
  -4  -1  -1   58.05    1.64
  -4  -1  -1   59.04    1.48
  -4  -1  -1   57.88    1.64
   4   1   1   57.07    1.64
   4   1   1   58.65    1.64
  -4   0  -1   -0.03    0.04
  -4   0  -1   -0.04    0.02
  -4   0  -1   -0.06    0.05
   4   0   1   -0.05    0.04
   4   0   1   -0.02    0.04
  -4   1  -1   59.20    1.62
  -4   1  -1   57.86    1.62
   4  -1   1   58.87    1.62
   4  -1   1   56.22    1.63
   4  -1   1   58.69    1.55
  -4   2  -1    0.00    0.03
   4  -2   1    0.00    0.04
   4  -2   1    0.04    0.05
   4  -2   1    0.01    0.03
   4  -3   1   94.07    2.59
   4  -3   1   95.66    2.59
   4  -3   1   95.08    2.58
   4  -4   1    3.64    0.15
   4  -4   1    3.77    0.15
   4  -4   1    3.75    0.28
   4  -5   1   24.11    0.89
   4  -6   1    4.12    0.35
  -5  -6  -1    0.00    0.11
  -5  -6  -1    0.00    0.09
  -5  -5  -1   22.48    0.78
  -5  -5  -1   22.48    0.76
  -5  -4  -1   86.22    2.44
  -5  -4  -1   86.77    2.42
  -5  -4  -1   84.77    2.31
   5   4   1   83.15    2.38
  -5  -3  -1   12.01    0.44
  -5  -3  -1   11.85    0.40
  -5  -3  -1   11.54    0.44
   5   3   1   11.68    0.43
  -5  -2  -1   46.41    1.23
  -5  -2  -1   46.82    1.36
  -5  -2  -1   46.57    1.36
   5   2   1   46.87    1.35
   5   2   1   46.59    1.36
  -5  -1  -1   28.45    0.85
  -5  -1  -1   27.94    0.85
   5   1   1   27.29    0.85
   5   1   1   27.78    0.84
  -5   0  -1   -0.07    0.03
  -5   0  -1    0.02    0.05
  -5   0  -1   -0.10    0.04
   5   0   1    0.05    0.05
   5   0   1   -0.12    0.05
  -5   1  -1   27.97    0.82
  -5   1  -1   26.58    0.81
   5  -1   1   27.09    0.83
   5  -1   1   28.26    0.82
   5  -1   1   27.86    0.78
  -5   2  -1   47.53    1.29
  -5   2  -1   43.49    1.27
   5  -2   1   45.62    1.30
   5  -2   1   45.18    1.29
   5  -2   1   45.53    1.28
   5  -3   1   11.24    0.46
   5  -3   1   11.71    0.39
   5  -4   1   83.21    2.33
   5  -4   1   85.62    2.40
   5  -4   1   86.68    2.34
   5  -5   1   22.02    0.86
   5  -5   1   23.42    0.65
   5  -6   1    0.00    0.13
  -6  -6  -1    4.94    0.31
  -6  -6  -1    5.09    0.34
  -6  -5  -1    8.50    0.40
  -6  -5  -1    8.85    0.41
  -6  -4  -1   11.74    0.45
  -6  -4  -1   12.50    0.48
   6   4   1   11.83    0.46
  -6  -3  -1   11.21    0.44
  -6  -3  -1   10.91    0.44
  -6  -3  -1   11.07    0.37
   6   3   1   11.50    0.44
  -6  -2  -1   13.02    0.38
  -6  -2  -1   13.55    0.49
  -6  -2  -1   12.89    0.48
   6   2   1   13.75    0.49
  -6  -1  -1    0.03    0.06
  -6  -1  -1    0.02    0.06
   6   1   1    0.01    0.06
   6   1   1    0.04    0.06
  -6   0  -1   -0.01    0.03
  -6   0  -1    0.04    0.05
  -6   0  -1    0.00    0.05
   6   0   1    0.03    0.06
   6   0   1    0.04    0.06
  -6   1  -1   -0.01    0.05
  -6   1  -1    0.05    0.05
   6  -1   1   -0.07    0.05
   6  -1   1   -0.01    0.05
  -6   2  -1   12.74    0.43
  -6   2  -1   13.03    0.44
   6  -2   1   13.31    0.46
   6  -2   1   13.04    0.45
   6  -2   1   12.59    0.44
   6  -3   1    9.77    0.37
   6  -3   1   10.95    0.39
   6  -3   1   10.94    0.44
   6  -4   1   12.01    0.42
   6  -4   1   12.27    0.53
   6  -5   1    8.71    0.31
   6  -5   1    9.04    0.49
  -7  -5  -1    5.64    0.34
  -7  -5  -1    5.90    0.33
  -7  -4  -1    0.17    0.09
  -7  -4  -1    0.09    0.10
  -7  -3  -1    3.23    0.23
  -7  -3  -1    3.57    0.17
  -7  -3  -1    3.32    0.23
   7   3   1    3.30    0.23
  -7  -2  -1    0.44    0.10
  -7  -2  -1    0.56    0.10
  -7  -2  -1    0.61    0.05
   7   2   1    0.77    0.12
  -7  -1  -1   10.47    0.41
  -7  -1  -1   10.51    0.41
   7   1   1    9.82    0.41
  -7   0  -1    0.19    0.08
  -7   0  -1    0.01    0.07
   7   0   1    0.09    0.08
   7   0   1    0.02    0.08
  -7   1  -1   10.11    0.39
   7  -1   1   10.43    0.41
   7  -1   1   10.64    0.40
  -7   2  -1    0.63    0.09
   7  -2   1    0.51    0.09
   7  -2   1    0.68    0.10
   7  -3   1    3.54    0.20
   7  -3   1    3.37    0.25
   7  -3   1    3.41    0.20
   7  -4   1    0.20    0.14
   7  -4   1    0.16    0.08
   7  -5   1    5.40    0.24
  -8  -5  -1   17.21    0.68
  -8  -4  -1    2.56    0.19
  -8  -4  -1    2.91    0.26
  -8  -3  -1   29.32    0.97
  -8  -3  -1   29.69    0.99
  -8  -3  -1   29.38    0.81
   8   3   1   29.20    0.97
  -8  -2  -1    2.03    0.20
   8   2   1    2.16    0.21
  -8  -1  -1    0.46    0.11
   8   1   1    0.60    0.12
  -8   0  -1    0.01    0.07
   8   0   1    0.00    0.07
   8   0   1    0.06    0.07
  -8   1  -1    0.43    0.09
   8  -1   1    0.38    0.10
   8  -1   1    0.55    0.12
  -8   2  -1    2.02    0.16
   8  -2   1    2.17    0.18
   8  -2   1    2.17    0.19
   8  -3   1   28.41    0.91
   8  -4   1    2.84    0.21
   8  -5   1   17.53    0.59
  -9  -5  -1    3.96    0.33
  -9  -4  -1   36.97    1.22
  -9  -3  -1   12.82    0.54
   9   3   1   13.12    0.55
  -9  -2  -1    3.39    0.25
   9   2   1    2.94    0.25
  -9  -1  -1    3.96    0.26
   9   1   1    3.96    0.27
  -9   0  -1   -0.06    0.10
   9   0   1    0.07    0.11
  -9   1  -1    4.19    0.25
   9  -1   1    3.90    0.26
   9  -1   1    3.76    0.24
  -9   2  -1    3.42    0.21
   9  -2   1    3.14    0.23
   9  -2   1    3.34    0.23
   9  -3   1   12.47    0.50
   9  -4   1   37.16    1.16
   9  -5   1    3.90    0.25
 -10  -4  -1    0.99    0.18
 -10  -3  -1   -0.06    0.11
  10   3   1    0.14    0.12
 -10  -2  -1    0.40    0.13
  10   2   1    0.61    0.15
 -10  -1  -1    6.89    0.37
  10   1   1    6.34    0.36
 -10   0  -1   -0.04    0.10
  10   0   1   -0.02    0.10
 -10   1  -1    7.10    0.35
  10  -1   1    6.19    0.36
 -10   2  -1    0.73    0.13
  10  -2   1    0.36    0.12
  10  -3   1    0.19    0.11
  10  -4   1    0.80    0.15
  10  -5   1    1.78    0.19
 -11  -4  -1   16.59    0.71
 -11  -3  -1    0.53    0.15
  11   3   1    0.50    0.16
 -11  -2  -1    2.39    0.25
  11   2   1    2.77    0.28
 -11  -1  -1    1.25    0.18
  11   1   1    1.05    0.18
 -11   0  -1   -0.11    0.09
  11   0   1    0.02    0.10
 -11   1  -1    1.33    0.18
  11  -1   1    1.28    0.20
 -11   2  -1    2.48    0.24
  11  -2   1    2.82    0.26
  11  -3   1    0.46    0.14
  11  -4   1   16.61    0.66
 -12  -3  -1    0.01    0.13
  12   3   1    0.03    0.12
 -12  -2  -1    0.15    0.13
  12   2   1    0.31    0.14
 -12  -1  -1    0.11    0.11
  12   1   1    0.27    0.14
 -12   0  -1   -0.05    0.11
  12   0   1    0.17    0.13
 -12   1  -1    0.14    0.12
  12  -1   1    0.20    0.12
  12  -2   1    0.23    0.13
  12  -3   1   -0.05    0.10
  13   3   1    8.42    0.52
 -13  -2  -1   -0.10    0.12
  13   2   1    0.08    0.13
 -13  -1  -1    0.01    0.13
  13   1   1   -0.16    0.12
 -13   0  -1   -0.07    0.12
  13   0   1    0.06    0.13
 -13   1  -1   -0.15    0.11
  13  -1   1   -0.09    0.12
  13  -2   1    0.08    0.12
 -14  -2  -1    1.68    0.26
  14   2   1    1.37    0.25
 -14  -1  -1    0.52    0.19
  14   1   1    0.47    0.17
 -14   0  -1   -0.20    0.12
  14   0   1   -0.04    0.14
  14  -1   1    0.68    0.19
 -15  -1  -1    5.20    0.42
 -15   0  -1    0.02    0.13
 -16   0   2    6.13    0.44
 -16  -1   2    1.02    0.23
  15  -1  -2    0.12    0.15
  15   0  -2   13.49    0.66
 -15   0   2   13.72    0.64
  15   1  -2   -0.05    0.15
 -15  -1   2   -0.22    0.12
  15   2  -2   14.33    0.71
 -15  -2   2   14.14    0.69
  14  -2  -2    0.09    0.13
  14  -1  -2   25.40    0.95
 -14   1   2   23.94    0.90
  14   0  -2   25.16    0.98
 -14   0   2   26.89    0.97
  14   1  -2   25.14    0.98
 -14  -1   2   26.12    0.97
  14   2  -2   -0.06    0.13
 -14  -2   2    0.17    0.14
  13  -3  -2   18.75    0.75
  13  -2  -2    0.59    0.16
  13  -1  -2   11.60    0.54
 -13   1   2   10.37    0.49
  13   0  -2   11.61    0.54
 -13   0   2   11.04    0.52
  13   1  -2   12.60    0.59
 -13  -1   2   11.72    0.56
  13   2  -2    0.73    0.18
 -13  -2   2    0.46    0.15
  13   3  -2   19.62    0.81
 -13  -3   2   20.13    0.82
  12  -4  -2    2.39    0.24
  12  -3  -2   -0.10    0.09
  12  -2  -2   53.48    1.66
  12  -1  -2    2.55    0.25
 -12   1   2    2.35    0.23
  12   0  -2    2.42    0.24
 -12   0   2    2.03    0.23
  12   1  -2    2.16    0.24
 -12  -1   2    2.89    0.27
  12   2  -2   51.38    1.65
 -12  -2   2   52.18    1.63
  12   3  -2    0.00    0.12
 -12  -3   2    0.03    0.11
 -12  -4   2    1.91    0.26
  11  -5  -2    3.64    0.26
  11  -4  -2   15.95    0.61
  11  -3  -2    0.11    0.10
  11  -2  -2   26.65    0.92
  11  -1  -2   15.46    0.61
 -11   1   2   14.82    0.58
  11   0  -2  100.65    2.93
 -11   0   2  101.90    2.90
  11   1  -2   15.16    0.62
 -11  -1   2   15.69    0.61
  11   2  -2   26.61    0.94
 -11  -2   2   26.83    0.92
 -11  -2   2   24.96    0.73
  11   3  -2    0.18    0.12
 -11  -3   2    0.17    0.13
 -11  -4   2   16.58    0.69
  10  -5  -2    5.40    0.29
  10  -4  -2   13.80    0.53
  10  -3  -2    4.54    0.28
  10  -2  -2   10.51    0.45
  10  -2  -2   10.87    0.45
  10  -1  -2   45.65    1.39
  10  -1  -2   45.88    1.41
 -10   1   2   44.81    1.37
  10   0  -2  157.68    4.50
 -10   0   2  165.00    4.48
  10   1  -2   44.59    1.39
 -10  -1   2   44.47    1.37
  10   2  -2   11.06    0.49
 -10  -2   2   11.11    0.48
 -10  -2   2   11.07    0.36
  10   3  -2    4.61    0.31
 -10  -3   2    4.72    0.22
 -10  -3   2    4.46    0.30
 -10  -4   2   13.87    0.60
 -10  -5   2    5.60    0.39
   9  -5  -2    2.74    0.20
   9  -4  -2   20.14    0.68
   9  -3  -2   31.82    1.00
   9  -2  -2   45.71    1.38
   9  -2  -2   45.22    1.36
   9  -1  -2   78.21    2.29
   9  -1  -2   80.78    2.28
  -9   1   2   79.71    2.26
   9   0  -2    0.21    0.08
   9   0  -2    0.06    0.07
  -9   0   2   -0.05    0.06
   9   1  -2   77.74    2.28
  -9  -1   2   79.68    2.27
   9   2  -2   44.10    1.37
  -9  -2   2   43.92    1.36
  -9  -2   2   44.19    1.20
   9   3  -2   31.77    1.03
  -9  -3   2   30.99    1.03
  -9  -3   2   31.62    0.91
  -9  -4   2   20.74    0.76
  -9  -4   2   20.33    0.67
  -9  -5   2    2.42    0.26
   8  -5  -2   13.02    0.45
   8  -4  -2    1.34    0.14
   8  -3  -2   11.14    0.42
   8  -3  -2   10.71    0.41
   8  -2  -2   11.77    0.45
   8  -2  -2   12.18    0.44
   8  -1  -2    2.82    0.19
   8  -1  -2    2.60    0.19
  -8   1   2    2.73    0.18
   8   0  -2  135.76    3.73
   8   0  -2  135.02    3.75
  -8   0   2  134.12    3.73
   8   1  -2    2.45    0.19
  -8  -1   2    2.56    0.19
  -8  -1   2    2.52    0.20
   8   2  -2   12.46    0.49
  -8  -2   2   12.03    0.48
  -8  -2   2   12.07    0.39
  -8  -2   2   12.51    0.49
   8   3  -2   10.73    0.45
  -8  -3   2   11.42    0.47
  -8  -3   2   11.12    0.46
  -8  -3   2   10.47    0.39
  -8  -4   2    1.00    0.16
  -8  -4   2    1.76    0.18
  -8  -5   2   13.35    0.56
  -8  -5   2   13.15    0.53
   7  -5  -2    3.08    0.16
   7  -4  -2    6.79    0.28
   7  -3  -2   81.90    2.38
   7  -3  -2   86.47    2.39
  -7   3   2   88.49    2.35
   7  -2  -2    0.91    0.10
   7  -2  -2    0.88    0.11
  -7   2   2    1.29    0.11
   7  -1  -2  158.00    4.22
   7  -1  -2  154.00    4.24
  -7   1   2  147.63    4.21
  -7   1   2  157.71    4.23
   7   0  -2   69.51    1.96
   7   0  -2   68.76    1.95
  -7   0   2   67.71    1.95
  -7   0   2   68.56    1.94
   7   1  -2  158.54    4.32
   7   1  -2  157.86    4.31
  -7  -1   2  162.35    4.33
  -7  -1   2  150.09    4.31
   7   2  -2    0.97    0.12
  -7  -2   2    1.29    0.10
  -7  -2   2    0.89    0.12
  -7  -2   2    1.00    0.13
   7   3  -2   86.14    2.43
  -7  -3   2   85.17    2.44
  -7  -3   2   85.45    2.43
  -7  -3   2   84.99    2.28
   7   4  -2    7.31    0.33
  -7  -4   2    6.95    0.34
  -7  -4   2    6.70    0.32
  -7  -5   2    2.61    0.24
  -7  -5   2    2.64    0.25
  -7  -6   2    0.13    0.13
   6  -5  -2   14.84    0.44
   6  -4  -2    3.11    0.16
   6  -4  -2    3.17    0.17
   6  -3  -2    4.27    0.20
  -6   3   2    4.33    0.16
   6  -2  -2   35.45    1.02
   6  -2  -2   35.21    1.03
  -6   2   2   34.72    1.01
   6  -1  -2   37.09    1.11
   6  -1  -2   38.04    1.10
  -6   1   2   38.23    1.10
   6   0  -2    4.89    0.23
   6   0  -2    4.84    0.22
  -6   0   2    4.75    0.22
  -6   0   2    4.91    0.22
   6   1  -2   38.73    1.14
   6   1  -2   38.59    1.15
  -6  -1   2   39.04    1.15
  -6  -1   2   39.77    1.16
   6   2  -2   34.45    1.04
   6   2  -2   34.66    1.05
  -6  -2   2   35.87    1.06
  -6  -2   2   33.37    1.04
  -6  -2   2   35.09    0.96
   6   3  -2    4.12    0.22
  -6  -3   2    4.17    0.22
  -6  -3   2    4.25    0.23
  -6  -3   2    4.12    0.23
   6   4  -2    3.13    0.20
  -6  -4   2    3.13    0.23
  -6  -4   2    2.59    0.21
  -6  -5   2   14.07    0.54
  -6  -5   2   13.63    0.56
  -6  -6   2    2.83    0.28
   5  -4  -2   26.68    0.79
   5  -4  -2   28.76    0.80
   5  -3  -2    0.19    0.05
   5  -3  -2    0.33    0.05
   5  -2  -2   12.88    0.46
   5  -2  -2   16.47    0.48
  -5   2   2   16.38    0.47
   5  -1  -2    5.26    0.21
   5  -1  -2    5.26    0.22
  -5   1   2    5.09    0.21
   5   0  -2    4.42    0.20
   5   0  -2    4.58    0.20
  -5   0   2    5.07    0.21
  -5   0   2    4.84    0.20
   5   1  -2    4.81    0.22
   5   1  -2    5.25    0.22
  -5  -1   2    5.26    0.22
  -5  -1   2    5.26    0.22
   5   2  -2   15.94    0.52
   5   2  -2   16.68    0.53
  -5  -2   2   15.75    0.53
  -5  -2   2   15.40    0.49
  -5  -2   2   16.22    0.53
   5   3  -2    0.12    0.07
  -5  -3   2    0.12    0.07
  -5  -3   2    0.15    0.07
  -5  -3   2    0.28    0.08
   5   4  -2   27.37    0.83
  -5  -4   2   27.06    0.87
  -5  -4   2   28.43    0.88
  -5  -4   2   27.39    0.86
  -5  -5   2   14.57    0.59
  -5  -6   2    4.51    0.34
   4  -4  -2    0.57    0.05
   4  -4  -2    0.62    0.05
   4  -3  -2    0.06    0.04
   4  -3  -2    0.05    0.03
   4  -2  -2   31.08    0.88
  -4   2   2   30.76    0.86
   4  -1  -2   12.80    0.40
   4  -1  -2   12.90    0.41
  -4   1   2   13.19    0.40
   4   0  -2  211.18    5.50
   4   0  -2  199.46    5.50
  -4   0   2  203.80    5.50
  -4   0   2  201.52    5.50
   4   1  -2   13.27    0.42
   4   1  -2   12.28    0.42
  -4  -1   2   13.17    0.42
  -4  -1   2   13.11    0.42
   4   2  -2   29.87    0.87
   4   2  -2   29.13    0.87
  -4  -2   2   30.20    0.84
  -4  -2   2   30.47    0.89
  -4  -2   2   29.54    0.88
   4   3  -2    0.06    0.04
   4   3  -2    0.09    0.05
  -4  -3   2    0.02    0.05
  -4  -3   2    0.02    0.05
  -4  -3   2    0.00    0.06
   4   4  -2    0.62    0.08
  -4  -4   2    0.45    0.09
  -4  -4   2    0.50    0.09
  -4  -4   2    0.51    0.12
  -4  -5   2   10.90    0.50
  -4  -6   2    0.91    0.18
   3  -5  -2    5.77    0.38
   3  -4  -2   80.05    2.24
   3  -3  -2  130.43    3.52
   3  -3  -2  136.48    3.57
   3  -3  -2  131.73    3.57
   3  -2  -2    6.74    0.22
  -3   2   2    6.85    0.21
   3  -1  -2   66.30    1.81
  -3   1   2   65.44    1.80
   3   0  -2  366.87   10.39
   3   0  -2  388.79   10.42
  -3   0   2  381.85   10.46
  -3   0   2  401.67   10.46
   3   1  -2   64.30    1.79
   3   1  -2   63.64    1.79
  -3  -1   2   66.66    1.79
   3   2  -2    6.31    0.23
   3   2  -2    6.46    0.23
  -3  -2   2    6.45    0.24
  -3  -2   2    6.51    0.24
  -3  -2   2    6.25    0.25
   3   3  -2  130.65    3.43
   3   3  -2  132.62    3.43
  -3  -3   2  129.54    3.33
  -3  -3   2  132.52    3.45
  -3  -3   2  106.93    3.44
   3   4  -2   83.00    2.15
   3   4  -2   76.98    2.15
  -3  -4   2   78.02    2.19
  -3  -5   2    5.91    0.36
  -3  -6   2    2.50    0.29
   2  -5  -2   48.72    1.50
   2  -4  -2    9.43    0.43
   2  -3  -2    7.72    0.34
   2  -3  -2    8.13    0.24
   2  -2  -2  155.28    4.19
   2  -2  -2  168.71    4.36
   2  -1  -2  443.35   12.27
  -2   1   2  467.06   12.29
   2   0  -2    2.88    0.12
  -2   0   2    3.60    0.12
   2   1  -2  431.80   11.60
   2   1  -2  402.18   11.50
  -2  -1   2  450.05   11.61
   2   2  -2  165.40    4.43
   2   2  -2  161.62    4.43
  -2  -2   2  161.46    4.24
  -2  -2   2  170.25    4.44
   2   3  -2    7.32    0.24
   2   3  -2    7.95    0.24
  -2  -3   2    7.20    0.31
  -2  -4   2    8.68    0.40
  -2  -4   2    8.85    0.31
  -2  -5   2   45.58    1.41
  -2  -6   2    1.01    0.20
   1  -5  -2   19.17    0.73
   1  -4  -2    1.16    0.18
   1  -4  -2    1.23    0.08
   1  -3  -2  210.35    5.47
   1  -3  -2  197.26    5.29
   1  -2  -2    7.19    0.22
   1  -2  -2    6.85    0.27
   1  -1  -2  109.73    3.02
  -1   1   2  114.18    3.01
   1   1  -2  107.58    2.87
  -1  -1   2  104.98    2.74
   1   2  -2    7.02    0.21
   1   2  -2    6.63    0.21
  -1  -2   2    6.92    0.27
  -1  -3   2  199.95    5.33
  -1  -3   2  197.09    5.15
  -1  -4   2    1.12    0.17
  -1  -4   2    1.45    0.10
  -1  -5   2   18.32    0.70
  -1  -5   2   17.42    0.53
  -1  -6   2    5.23    0.39
   0  -4  -2    0.02    0.05
   0  -4  -2   -0.07    0.08
   0  -3  -2   10.42    0.32
   0  -3  -2    9.78    0.31
   0  -3  -2    9.89    0.38
   0  -2  -2  166.60    4.17
   0  -2  -2  148.71    3.99
   0  -2  -2  131.50    4.16
   0   2   2  175.06    4.16
   0   2   2  152.33    4.18
   0  -1  -2   61.25    1.67
   0   1   2   63.63    1.67
   0   1   2   60.84    1.67
   0   1   2   60.25    1.60
   0   0  -2    8.48    0.26
   0   1  -2   60.09    1.65
   0  -1   2   61.86    1.59
   0   2  -2  168.91    4.33
   0   2  -2  152.03    4.33
   0  -2   2  161.90    4.17
   0  -2   2  161.91    4.32
   0  -3   2    9.57    0.38
   0  -3   2    9.76    0.30
   0  -4   2    0.04    0.10
   0  -4   2    0.03    0.03
   0  -5   2    0.47    0.16
   0  -5   2    0.56    0.06
   0  -6   2    1.44    0.23
  -1  -5  -2   93.25    2.66
  -1  -5  -2   98.00    2.63
  -1  -4  -2   42.11    1.25
  -1  -4  -2   43.70    1.20
  -1  -4  -2   40.76    1.19
  -1  -3  -2   12.76    0.40
  -1  -3  -2   13.47    0.45
   1   3   2   12.91    0.38
   1   3   2   12.16    0.38
  -1  -2  -2   84.32    2.23
  -1  -2  -2   86.25    2.32
   1   2   2   83.78    2.32
   1   2   2   86.61    2.31
  -1  -1  -2  414.66   11.30
  -1  -1  -2  432.86   11.34
   1   1   2  436.03   11.26
   1   1   2  407.84   11.31
   1   1   2  392.69   10.67
  -1   0  -2  137.98    3.94
   1   0   2  150.29    3.94
   1   0   2  149.68    3.94
  -1   1  -2  466.38   12.27
   1  -1   2  441.19   11.67
  -1   2  -2   80.89    2.22
   1  -2   2   83.43    2.20
   1  -2   2   84.29    2.24
   1  -3   2   12.41    0.46
   1  -3   2   12.49    0.37
   1  -4   2   38.33    1.07
   1  -4   2   39.95    1.20
   1  -5   2   93.88    2.65
   1  -6   2    0.33    0.16
  -2  -6  -2    7.02    0.29
  -2  -4  -2   37.96    1.08
  -2  -4  -2   36.56    1.11
   2   4   2   35.01    1.02
   2   4   2   38.36    1.02
  -2  -3  -2   25.79    0.76
  -2  -3  -2   25.27    0.76
   2   3   2   25.71    0.74
   2   3   2   25.30    0.74
  -2  -2  -2  127.46    3.41
  -2  -2  -2  125.24    3.23
  -2  -2  -2  126.97    3.41
   2   2   2  118.62    3.40
   2   2   2  127.61    3.40
  -2  -1  -2   10.21    0.34
  -2  -1  -2   10.55    0.34
   2   1   2   10.60    0.29
   2   1   2   10.51    0.34
   2   1   2   10.73    0.34
  -2   0  -2  221.23    5.69
  -2   0  -2  210.64    5.68
   2   0   2  207.15    5.68
   2   0   2  206.19    5.68
  -2   1  -2   10.52    0.32
   2  -1   2   10.52    0.33
   2  -1   2   10.39    0.33
   2  -1   2   10.52    0.33
  -2   2  -2  123.56    3.41
   2  -2   2  128.47    3.43
   2  -2   2  129.09    3.32
   2  -3   2   25.40    0.73
   2  -3   2   26.61    0.73
   2  -3   2   25.39    0.81
   2  -4   2   35.05    1.13
   2  -4   2   35.25    1.00
   2  -4   2   38.68    1.01
   2  -5   2    0.99    0.19
   2  -6   2    6.78    0.44
  -3  -6  -2    1.46    0.14
  -3  -5  -2    0.11    0.08
  -3  -5  -2    0.06    0.10
  -3  -4  -2   27.38    0.84
  -3  -4  -2   27.02    0.82
  -3  -4  -2   26.16    0.82
   3   4   2   25.98    0.78
  -3  -3  -2    3.31    0.18
  -3  -3  -2    3.36    0.18
  -3  -3  -2    3.30    0.18
   3   3   2    3.48    0.17
   3   3   2    3.30    0.17
  -3  -2  -2   10.72    0.37
  -3  -2  -2   10.48    0.36
  -3  -2  -2   10.26    0.33
   3   2   2    9.85    0.36
   3   2   2   10.62    0.36
  -3  -1  -2   48.62    1.40
  -3  -1  -2   50.38    1.40
   3   1   2   47.10    1.40
   3   1   2   49.90    1.40
   3   1   2   51.56    1.27
  -3   0  -2  582.54   16.00
  -3   0  -2  604.88   16.10
  -3   0  -2  584.79   15.04
   3   0   2  611.03   16.06
   3   0   2  573.04   16.13
  -3   1  -2   52.52    1.39
  -3   1  -2   47.99    1.38
   3  -1   2   49.51    1.33
   3  -1   2   47.51    1.38
   3  -1   2   50.72    1.39
  -3   2  -2   10.62    0.33
   3  -2   2   10.49    0.38
   3  -2   2   10.88    0.35
   3  -3   2    3.35    0.22
   3  -3   2    3.50    0.15
   3  -3   2    3.12    0.14
   3  -4   2   26.49    0.90
   3  -4   2   27.69    0.77
   3  -4   2   26.42    0.76
   3  -5   2   -0.11    0.11
   3  -6   2    0.79    0.20
  -4  -6  -2    0.41    0.11
  -4  -5  -2    0.46    0.14
  -4  -5  -2    0.53    0.11
  -4  -4  -2   18.95    0.64
  -4  -4  -2   19.14    0.64
  -4  -4  -2   19.00    0.63
   4   4   2   18.60    0.60
  -4  -3  -2   18.99    0.62
  -4  -3  -2   19.39    0.58
  -4  -3  -2   18.88    0.62
   4   3   2   18.52    0.61
  -4  -2  -2    3.36    0.18
  -4  -2  -2    3.52    0.18
  -4  -2  -2    3.59    0.14
   4   2   2    3.58    0.18
   4   2   2    3.24    0.17
  -4  -1  -2   26.32    0.82
  -4  -1  -2   26.86    0.82
   4   1   2   26.60    0.82
   4   1   2   29.16    0.82
  -4   0  -2    0.24    0.06
  -4   0  -2    0.16    0.05
  -4   0  -2    0.26    0.03
   4   0   2    0.27    0.06
   4   0   2    0.25    0.06
  -4   1  -2   26.77    0.78
  -4   1  -2   26.16    0.77
   4  -1   2   25.83    0.78
   4  -1   2   26.50    0.74
   4  -1   2   25.97    0.78
  -4   2  -2    3.45    0.15
   4  -2   2    3.57    0.17
   4  -2   2    3.41    0.16
   4  -2   2    3.51    0.19
   4  -3   2   18.31    0.64
   4  -3   2   19.33    0.58
   4  -4   2   18.56    0.57
   4  -4   2   19.54    0.58
   4  -4   2   18.54    0.70
   4  -5   2    0.40    0.16
   4  -5   2    0.55    0.05
   4  -6   2    0.36    0.16
  -5  -6  -2    3.64    0.26
  -5  -5  -2   24.15    0.82
  -5  -5  -2   25.29    0.83
  -5  -4  -2   23.65    0.75
  -5  -4  -2   23.46    0.79
   5   4   2   24.04    0.76
  -5  -3  -2   19.66    0.66
  -5  -3  -2   18.94    0.65
  -5  -3  -2   19.59    0.59
   5   3   2   20.33    0.65
  -5  -2  -2   13.51    0.49
  -5  -2  -2   14.49    0.50
   5   2   2   13.95    0.49
   5   2   2   14.41    0.50
  -5  -1  -2   63.99    1.83
  -5  -1  -2   65.91    1.83
   5   1   2   63.28    1.83
   5   1   2   63.60    1.82
  -5   0  -2  140.26    3.83
  -5   0  -2  140.91    3.56
  -5   0  -2  140.31    3.83
   5   0   2  138.32    3.83
   5   0   2  139.39    3.84
  -5   1  -2   64.73    1.81
  -5   1  -2   64.62    1.82
   5  -1   2   64.24    1.71
   5  -1   2   65.82    1.82
   5  -1   2   62.74    1.82
  -5   2  -2   13.59    0.44
   5  -2   2   13.82    0.47
   5  -2   2   13.98    0.46
   5  -2   2   13.76    0.47
  -5   3  -2   18.80    0.57
   5  -3   2   19.94    0.68
   5  -3   2   20.29    0.62
   5  -4   2   23.10    0.71
   5  -4   2   24.10    0.72
   5  -4   2   23.90    0.84
   5  -5   2   24.19    0.91
   5  -5   2   25.17    0.73
   5  -6   2    3.33    0.37
  -6  -6  -2    1.06    0.16
  -6  -5  -2    6.51    0.35
  -6  -4  -2    7.00    0.31
  -6  -4  -2    6.88    0.35
   6   4   2    6.97    0.36
  -6  -3  -2   20.01    0.70
  -6  -3  -2   20.46    0.70
  -6  -3  -2   20.81    0.60
   6   3   2   20.43    0.69
  -6  -2  -2    0.04    0.07
  -6  -2  -2    0.03    0.06
   6   2   2   -0.09    0.06
  -6  -1  -2   17.79    0.60
  -6  -1  -2   16.95    0.60
   6   1   2   17.92    0.60
   6   1   2   17.72    0.61
  -6   0  -2    7.57    0.23
  -6   0  -2    7.22    0.31
  -6   0  -2    7.66    0.32
   6   0   2    7.05    0.31
   6   0   2    7.65    0.32
  -6   1  -2   18.10    0.58
  -6   1  -2   16.86    0.57
   6  -1   2   17.42    0.58
   6  -1   2   17.76    0.53
   6  -1   2   16.32    0.58
  -6   2  -2    0.07    0.05
   6  -2   2    0.03    0.06
   6  -2   2   -0.02    0.06
   6  -2   2    0.06    0.05
  -6   3  -2   19.95    0.61
   6  -3   2   20.72    0.66
   6  -3   2   20.27    0.65
   6  -3   2   20.52    0.70
   6  -4   2    7.07    0.29
   6  -4   2    6.35    0.37
   6  -5   2    5.47    0.40
   6  -5   2    6.01    0.25
   6  -6   2    0.92    0.21
  -7  -5  -2   21.36    0.78
  -7  -4  -2   20.31    0.73
  -7  -3  -2   10.39    0.45
  -7  -3  -2   10.76    0.46
   7   3   2   11.10    0.45
  -7  -2  -2   15.09    0.55
  -7  -2  -2   15.13    0.56
   7   2   2   14.85    0.56
  -7  -1  -2   98.92    2.76
  -7  -1  -2   97.64    2.76
   7   1   2   96.14    2.76
  -7   0  -2  311.76    7.70
  -7   0  -2  305.46    8.23
   7   0   2  311.12    8.24
   7   0   2  286.34    8.24
  -7   1  -2   97.22    2.70
   7  -1   2   95.29    2.72
   7  -1   2   96.36    2.71
  -7   2  -2   15.15    0.52
   7  -2   2   15.01    0.54
   7  -2   2   15.38    0.53
   7  -2   2   15.30    0.53
  -7   3  -2   10.47    0.37
   7  -3   2   11.05    0.42
   7  -3   2   10.74    0.41
   7  -3   2   10.90    0.46
   7  -4   2   19.44    0.74
   7  -4   2   19.60    0.65
   7  -5   2   21.38    0.85
   7  -5   2   21.56    0.69
  -8  -5  -2    0.74    0.17
  -8  -4  -2   24.70    0.87
  -8  -3  -2    3.57    0.25
   8   3   2    3.52    0.26
  -8  -2  -2   38.69    1.23
   8   2   2   39.85    1.24
  -8  -1  -2    5.20    0.29
   8   1   2    5.18    0.29
  -8   0  -2   17.51    0.49
  -8   0  -2   16.89    0.61
   8   0   2   17.31    0.63
  -8   1  -2    5.57    0.28
   8  -1   2    5.47    0.30
   8  -1   2    5.74    0.30
  -8   2  -2   39.54    1.19
   8  -2   2   38.52    1.22
   8  -2   2   40.64    1.21
   8  -3   2    3.60    0.24
   8  -4   2   24.32    0.88
   8  -4   2   24.38    0.80
   8  -5   2    1.12    0.14
  -9  -4  -2   54.69    1.71
  -9  -3  -2    8.48    0.44
   9   3   2    9.38    0.45
  -9  -2  -2   50.38    1.55
   9   2   2   50.43    1.56
  -9  -1  -2    0.59    0.13
   9   1   2    0.01    0.09
  -9   0  -2  361.43    9.86
   9   0   2  365.36    9.89
  -9   1  -2    0.04    0.09
   9  -1   2    0.01    0.10
   9  -1   2    0.01    0.09
  -9   2  -2   51.19    1.52
   9  -2   2   50.90    1.56
   9  -2   2   52.16    1.57
   9  -3   2    8.71    0.41
   9  -4   2   55.92    1.67
   9  -5   2    0.18    0.10
 -10  -4  -2    7.37    0.43
 -10  -3  -2    5.29    0.35
  10   3   2    4.69    0.34
 -10  -2  -2    7.05    0.39
  10   2   2    7.25    0.40
 -10  -1  -2   71.95    2.16
  10   1   2   73.74    2.18
 -10   0  -2   93.28    2.69
  10   0   2   93.08    2.71
 -10   1  -2   73.01    2.16
  10  -1   2   74.66    2.19
 -10   2  -2    6.74    0.34
  10  -2   2    7.16    0.37
  10  -3   2    5.06    0.32
  10  -4   2    7.25    0.38
  10  -5   2   12.27    0.51
 -11  -3  -2   14.83    0.64
  11   3   2   14.87    0.66
 -11  -2  -2   16.44    0.68
  11   2   2   16.06    0.69
 -11  -1  -2   46.96    1.52
  11   1   2   49.12    1.55
 -11   0  -2   10.98    0.50
  11   0   2   10.24    0.50
 -11   1  -2   45.05    1.43
  11  -1   2   46.66    1.47
  11  -2   2   16.33    0.66
  11  -3   2   15.78    0.65
  11  -4   2    0.86    0.16
 -12  -3  -2   12.40    0.60
  12   3   2   13.29    0.63
 -12  -2  -2    4.82    0.36
  12   2   2    4.31    0.34
 -12  -1  -2    2.45    0.27
  12   1   2    2.70    0.27
 -12   0  -2    0.32    0.14
  12   0   2    0.52    0.16
 -12   1  -2    2.55    0.23
  12  -1   2    1.94    0.23
  12  -2   2    4.72    0.34
  12  -3   2   12.87    0.59
 -13  -2  -2    3.08    0.30
  13   2   2    3.12    0.32
 -13  -1  -2   18.31    0.76
  13   1   2   18.51    0.78
 -13   0  -2   13.37    0.60
  13   0   2   13.60    0.64
 -13   1  -2   19.27    0.77
  13  -1   2   19.29    0.80
  13  -2   2    3.09    0.31
  14   2   2    3.42    0.37
 -14  -1  -2    5.64    0.42
  14   1   2    5.52    0.42
 -14   0  -2   10.82    0.56
  14   0   2   10.76    0.59
 -15   0  -2    3.58    0.34
 -16   0   3    0.05    0.16
  16   1  -3    2.14    0.30
 -16  -1   3    1.72    0.26
  15  -1  -3    0.85    0.20
  15   0  -3    0.06    0.14
 -15   0   3   -0.01    0.14
  15   1  -3    1.02    0.22
 -15  -1   3    0.89    0.20
  15   2  -3    6.09    0.45
 -15  -2   3    5.55    0.41
  14  -2  -3    1.28    0.21
  14  -1  -3    2.49    0.27
  14   0  -3   -0.03    0.13
 -14   0   3   -0.18    0.11
  14   1  -3    2.34    0.28
 -14  -1   3    2.09    0.25
  14   2  -3    1.40    0.23
 -14  -2   3    1.47    0.23
  14   3  -3    6.33    0.44
  13  -3  -3    0.48    0.15
  13  -2  -3    3.72    0.31
  13  -1  -3    0.63    0.16
 -13   1   3    0.66    0.15
  13   0  -3    0.00    0.10
 -13   0   3   -0.13    0.10
  13   1  -3    0.80    0.18
 -13  -1   3    0.70    0.16
  13   2  -3    3.37    0.30
 -13  -2   3    3.54    0.32
  13   3  -3    0.78    0.20
 -13  -3   3    0.38    0.15
  12  -4  -3    9.08    0.44
  12  -3  -3    1.28    0.19
  12  -2  -3    0.10    0.11
  12  -1  -3    4.14    0.29
  12   0  -3   -0.03    0.10
 -12   0   3   -0.05    0.10
  12   1  -3    4.06    0.31
 -12  -1   3    3.81    0.30
  12   2  -3    0.21    0.13
 -12  -2   3    0.15    0.13
  12   3  -3    1.07    0.19
 -12  -3   3    1.15    0.20
 -12  -4   3    9.02    0.50
  11  -5  -3    1.43    0.17
  11  -4  -3    1.04    0.15
  11  -3  -3    5.32    0.32
  11  -2  -3    0.21    0.12
  11  -1  -3    2.19    0.21
 -11   1   3    2.25    0.22
  11   0  -3    0.01    0.10
 -11   0   3   -0.19    0.09
  11   1  -3    2.24    0.24
 -11  -1   3    2.27    0.23
  11   2  -3    0.08    0.11
 -11  -2   3    0.22    0.07
 -11  -2   3    0.17    0.12
  11   3  -3    4.98    0.34
 -11  -3   3    4.98    0.25
 -11  -3   3    4.62    0.34
 -11  -4   3    0.65    0.17
  10  -5  -3    2.26    0.20
  10  -4  -3    1.98    0.19
  10  -3  -3    9.01    0.41
  10  -2  -3    0.69    0.13
  10  -2  -3    0.72    0.13
  10  -1  -3    2.53    0.23
  10  -1  -3    2.48    0.22
 -10   1   3    2.85    0.21
  10   0  -3    0.01    0.08
 -10   0   3   -0.14    0.09
  10   1  -3    2.59    0.23
 -10  -1   3    2.61    0.23
  10   2  -3    0.62    0.14
 -10  -2   3    1.05    0.11
 -10  -2   3    0.74    0.14
  10   3  -3    9.32    0.45
 -10  -3   3    9.40    0.36
 -10  -3   3    8.96    0.43
 -10  -4   3    1.94    0.19
 -10  -4   3    1.44    0.21
   9  -5  -3   12.63    0.46
   9  -4  -3    3.72    0.23
   9  -3  -3   17.12    0.60
   9  -2  -3    6.75    0.31
   9  -2  -3    6.24    0.32
   9  -1  -3    3.07    0.21
   9  -1  -3    2.92    0.20
   9   0  -3    0.33    0.10
   9   0  -3    0.06    0.07
  -9   0   3   -0.03    0.07
   9   1  -3    3.20    0.23
  -9  -1   3    2.96    0.22
   9   2  -3    6.26    0.33
  -9  -2   3    7.07    0.26
  -9  -2   3    6.20    0.33
   9   3  -3   16.84    0.64
  -9  -3   3   17.37    0.57
  -9  -3   3   17.66    0.65
  -9  -4   3    3.71    0.29
  -9  -4   3    3.76    0.24
  -9  -5   3   12.42    0.52
   8  -5  -3    1.00    0.11
   8  -4  -3   22.48    0.72
   8  -3  -3    0.28    0.08
   8  -3  -3    0.06    0.07
   8  -2  -3    5.08    0.24
   8  -2  -3    4.69    0.25
   8  -1  -3   29.15    0.89
   8  -1  -3   28.00    0.90
   8   0  -3   -0.05    0.07
   8   0  -3   -0.07    0.06
  -8   0   3   -0.10    0.06
  -8   0   3   -0.03    0.06
   8   1  -3   28.61    0.91
  -8  -1   3   27.53    0.89
  -8  -1   3   28.59    0.91
   8   2  -3    4.86    0.28
  -8  -2   3    5.23    0.22
  -8  -2   3    4.94    0.28
  -8  -2   3    5.27    0.27
   8   3  -3   -0.09    0.08
  -8  -3   3    0.04    0.10
  -8  -3   3    0.12    0.09
  -8  -3   3    0.11    0.07
  -8  -4   3   21.68    0.72
  -8  -4   3   22.15    0.77
  -8  -5   3    0.88    0.16
  -8  -6   3    1.48    0.22
   7  -5  -3   19.86    0.60
   7  -4  -3   13.96    0.47
   7  -3  -3   11.09    0.39
   7  -3  -3    9.93    0.37
  -7   3   3   10.84    0.35
   7  -2  -3    3.66    0.21
   7  -2  -3    3.69    0.19
  -7   2   3    3.69    0.19
   7  -1  -3   32.97    0.97
   7  -1  -3   31.25    0.98
  -7   1   3   32.48    0.97
   7   0  -3   -0.09    0.05
   7   0  -3   -0.13    0.06
  -7   0   3   -0.09    0.06
  -7   0   3   -0.17    0.05
   7   1  -3   32.44    0.99
   7   1  -3   31.81    0.97
  -7  -1   3   31.20    0.98
  -7  -1   3   32.74    0.99
   7   2  -3    3.48    0.21
  -7  -2   3    3.76    0.18
  -7  -2   3    3.66    0.22
  -7  -2   3    3.74    0.22
   7   3  -3   11.15    0.44
  -7  -3   3   10.88    0.41
  -7  -3   3   11.06    0.44
  -7  -3   3   11.11    0.45
   7   4  -3   13.24    0.49
  -7  -4   3   12.90    0.51
  -7  -4   3   13.32    0.50
  -7  -5   3   18.76    0.69
  -7  -6   3    8.12    0.45
   6  -5  -3    6.09    0.21
   6  -4  -3   40.20    1.13
   6  -4  -3   38.58    1.12
   6  -3  -3    6.48    0.26
  -6   3   3    6.69    0.22
   6  -2  -3    6.16    0.25
   6  -2  -3    6.24    0.26
  -6   2   3    6.00    0.24
   6  -1  -3    0.58    0.08
   6  -1  -3    0.48    0.08
  -6   1   3    0.69    0.08
   6   0  -3   -0.08    0.05
   6   0  -3   -0.05    0.05
  -6   0   3   -0.08    0.04
  -6   0   3   -0.05    0.05
   6   1  -3    0.75    0.09
   6   1  -3    0.76    0.10
  -6  -1   3    0.71    0.10
  -6  -1   3    0.57    0.09
   6   2  -3    5.82    0.27
   6   2  -3    6.10    0.27
  -6  -2   3    6.41    0.28
  -6  -2   3    6.35    0.25
  -6  -2   3    6.00    0.27
   6   3  -3    6.17    0.28
  -6  -3   3    6.11    0.28
  -6  -3   3    6.28    0.29
  -6  -3   3    6.46    0.29
   6   4  -3   39.15    1.16
  -6  -4   3   37.36    1.16
  -6  -4   3   40.13    1.19
  -6  -5   3    5.68    0.34
  -6  -6   3    2.84    0.30
   5  -4  -3   66.99    1.87
   5  -4  -3   69.86    1.88
   5  -3  -3   30.65    0.91
   5  -3  -3   32.77    0.92
   5  -2  -3    5.57    0.22
   5  -2  -3    4.97    0.21
  -5   2   3    5.99    0.21
   5  -1  -3  137.04    3.74
   5  -1  -3  136.60    3.75
  -5   1   3  139.88    3.75
   5   0  -3    0.00    0.04
   5   0  -3   -0.04    0.04
  -5   0   3   -0.02    0.04
  -5   0   3    0.06    0.04
   5   1  -3  136.87    3.68
   5   1  -3  129.45    3.68
  -5  -1   3  137.64    3.69
   5   2  -3    5.51    0.23
   5   2  -3    5.67    0.24
  -5  -2   3    5.23    0.24
  -5  -2   3    5.54    0.23
  -5  -2   3    5.62    0.25
   5   3  -3   32.24    0.96
  -5  -3   3   32.13    0.97
  -5  -3   3   31.70    0.94
  -5  -3   3   31.73    0.96
   5   4  -3   65.26    1.83
  -5  -4   3   64.19    1.83
  -5  -4   3   66.27    1.87
  -5  -5   3    7.21    0.39
  -5  -6   3    2.17    0.26
   4  -4  -3   49.70    1.32
   4  -4  -3   45.95    1.31
   4  -3  -3    0.05    0.04
   4  -3  -3    0.05    0.03
   4  -2  -3    1.19    0.10
  -4   2   3    1.41    0.08
   4  -1  -3   60.65    1.64
   4  -1  -3   57.67    1.64
  -4   1   3   58.88    1.64
   4   0  -3    0.42    0.06
   4   0  -3    0.04    0.03
   4   1  -3   53.80    1.59
   4   1  -3   57.25    1.59
  -4  -1   3   59.05    1.60
   4   2  -3    1.33    0.10
   4   2  -3    1.22    0.11
  -4  -2   3    1.28    0.11
  -4  -2   3    1.27    0.11
  -4  -2   3    1.34    0.11
   4   3  -3    0.00    0.04
   4   3  -3    0.02    0.05
  -4  -3   3    0.02    0.05
  -4  -3   3   -0.08    0.06
   4   4  -3   45.52    1.27
  -4  -4   3   43.85    1.32
  -4  -4   3   45.62    1.31
  -4  -5   3    0.06    0.11
  -4  -6   3    1.72    0.24
   3  -4  -3   36.04    1.00
   3  -3  -3    3.28    0.13
   3  -2  -3    5.36    0.20
  -3   2   3    5.71    0.18
   3  -1  -3    5.59    0.21
  -3   1   3    5.87    0.20
   3   0  -3   -0.23    0.04
  -3   0   3   -0.29    0.03
   3   1  -3    5.30    0.21
   3   1  -3    5.65    0.21
  -3  -1   3    5.65    0.21
   3   2  -3    4.98    0.20
   3   2  -3    5.22    0.20
  -3  -2   3    5.22    0.21
  -3  -2   3    5.36    0.22
   3   3  -3    3.43    0.15
   3   3  -3    3.46    0.15
  -3  -3   3    2.88    0.16
  -3  -3   3    3.44    0.21
   3   4  -3   32.28    0.92
   3   4  -3   34.38    0.93
  -3  -4   3   32.65    1.03
  -3  -5   3   15.40    0.63
  -3  -6   3    1.37    0.22
   2  -4  -3    0.00    0.04
   2  -3  -3   32.94    0.92
   2  -2  -3   27.06    0.77
  -2   2   3   28.38    0.75
  -2   2   3   26.23    0.75
   2  -1  -3   94.49    2.60
  -2   1   3   97.74    2.60
   2   0  -3    0.01    0.02
  -2   0   3    0.00    0.02
   2   1  -3   90.12    2.54
  -2  -1   3   97.08    2.55
   2   2  -3   27.20    0.72
   2   2  -3   26.35    0.72
  -2  -2   3   25.67    0.73
  -2  -2   3   21.26    0.72
   2   3  -3   31.83    0.87
   2   3  -3   30.01    0.86
  -2  -3   3   30.72    0.93
  -2  -4   3   -0.01    0.05
  -2  -4   3   -0.12    0.09
  -2  -5   3   11.67    0.54
  -2  -6   3    9.42    0.51
   1  -5  -3   11.82    0.36
   1  -4  -3  115.51    3.13
   1  -3  -3    5.86    0.21
   1  -2  -3   89.12    2.37
  -1   2   3   81.88    2.35
  -1   2   3   90.69    2.36
   1  -1  -3   67.20    1.87
  -1   1   3   69.84    1.87
   1   0  -3   -0.44    0.03
  -1   0   3   -0.37    0.03
   1   1  -3   67.04    1.83
  -1  -1   3   67.06    1.83
   1   2  -3   84.53    2.34
   1   2  -3   88.25    2.34
  -1  -2   3   86.83    2.29
   1   3  -3    6.12    0.18
   1   3  -3    5.45    0.17
  -1  -3   3    5.47    0.21
  -1  -3   3    5.80    0.28
  -1  -4   3  105.65    2.92
  -1  -4   3  109.13    2.93
  -1  -5   3   10.61    0.51
  -1  -6   3   10.29    0.55
   0  -5  -3    1.33    0.12
   0  -4  -3    5.98    0.32
   0  -4  -3    5.17    0.22
   0  -3  -3    3.90    0.16
   0  -3  -3    3.62    0.21
   0   3   3    4.04    0.13
   0   3   3    3.59    0.13
   0  -2  -3    0.15    0.04
   0   2   3    0.20    0.04
   0   2   3    0.18    0.04
   0  -1  -3    8.45    0.27
   0   1   3    8.11    0.27
   0   1   3    8.41    0.27
   0   0  -3   -0.14    0.03
   0   0   3   -0.13    0.02
   0   1  -3    8.59    0.27
   0  -1   3    8.31    0.27
   0  -1   3    8.01    0.27
   0   2  -3    0.16    0.03
   0  -2   3    0.41    0.08
   0  -3   3    3.55    0.22
   0  -3   3    3.72    0.15
   0  -4   3    4.33    0.29
   0  -4   3    4.81    0.18
   0  -5   3    1.21    0.09
   0  -5   3    0.84    0.19
   0  -6   3    7.20    0.45
  -1  -6  -3    8.49    0.31
  -1  -5  -3    1.18    0.12
  -1  -4  -3   31.55    0.95
  -1  -4  -3   26.07    0.88
  -1  -4  -3   32.77    0.89
  -1  -3  -3    2.01    0.15
  -1  -3  -3    2.16    0.13
   1   3   3    2.09    0.11
   1   3   3    2.08    0.11
  -1  -2  -3    4.38    0.18
  -1  -2  -3    4.55    0.18
   1   2   3    4.56    0.18
   1   2   3    4.63    0.18
  -1  -1  -3  102.82    2.73
  -1  -1  -3   99.10    2.72
   1   1   3   98.84    2.72
   1   1   3   99.49    2.72
  -1   0  -3   -0.11    0.03
   1   0   3   -0.14    0.03
   1   0   3   -0.09    0.03
  -1   1  -3  100.73    2.68
   1  -1   3   95.42    2.56
   1  -1   3   99.81    2.68
  -1   2  -3    4.51    0.16
   1  -2   3    4.39    0.21
   1  -3   3    2.02    0.10
   1  -3   3    1.85    0.16
   1  -4   3   29.21    0.97
   1  -4   3   31.32    0.86
   1  -5   3    1.17    0.07
   1  -5   3    1.23    0.08
   1  -5   3    1.35    0.21
   1  -6   3    7.68    0.47
  -2  -6  -3    0.81    0.11
  -2  -5  -3    7.48    0.31
  -2  -4  -3   62.40    1.73
  -2  -4  -3   61.33    1.72
   2   4   3   61.82    1.68
   2   4   3   58.53    1.68
  -2  -3  -3   26.62    0.79
  -2  -3  -3   26.28    0.78
  -2  -3  -3   25.90    0.79
   2   3   3   25.82    0.77
   2   3   3   26.09    0.77
  -2  -2  -3    1.21    0.10
  -2  -2  -3    1.24    0.10
   2   2   3    1.16    0.09
   2   2   3    1.23    0.09
  -2  -1  -3  182.99    5.09
  -2  -1  -3  197.10    5.10
   2   1   3  181.32    5.09
   2   1   3  183.87    4.79
   2   1   3  197.69    5.10
  -2   0  -3    0.00    0.03
  -2   0  -3   -0.02    0.03
   2   0   3   -0.01    0.02
   2   0   3   -0.04    0.03
   2   0   3   -0.06    0.03
  -2   1  -3  194.61    5.14
   2  -1   3  189.37    4.88
   2  -1   3  189.64    5.14
   2  -1   3  189.05    5.14
  -2   2  -3    1.21    0.07
   2  -2   3    1.36    0.11
   2  -2   3    1.21    0.09
   2  -3   3   25.47    0.74
   2  -3   3   26.76    0.75
   2  -3   3   24.91    0.81
   2  -4   3   60.61    1.67
   2  -4   3   60.02    1.76
   2  -4   3   61.53    1.67
   2  -5   3    7.87    0.23
   2  -5   3    6.50    0.22
   2  -5   3    7.20    0.43
   2  -6   3    0.23    0.16
  -3  -6  -3    1.29    0.14
  -3  -5  -3   18.48    0.63
  -3  -4  -3    4.07    0.22
  -3  -4  -3    3.67    0.21
   3   4   3    3.74    0.18
  -3  -3  -3    0.36    0.08
  -3  -3  -3    0.35    0.08
   3   3   3    0.61    0.08
   3   3   3    0.51    0.08
  -3  -2  -3    2.44    0.15
  -3  -2  -3    2.55    0.15
   3   2   3    2.27    0.14
   3   2   3    2.49    0.15
  -3  -1  -3  123.82    3.31
  -3  -1  -3  121.56    3.30
   3   1   3  121.18    3.30
   3   1   3  122.11    3.06
   3   1   3  113.68    3.30
  -3   0  -3   -0.10    0.04
  -3   0  -3   -0.18    0.04
   3   0   3   -0.18    0.02
   3   0   3   -0.13    0.05
   3   0   3   -0.15    0.04
  -3   1  -3  118.18    3.25
   3  -1   3  120.42    3.26
   3  -1   3  118.88    3.25
   3  -1   3  119.09    3.08
  -3   2  -3    2.55    0.12
   3  -2   3    2.35    0.13
   3  -2   3    2.48    0.16
   3  -2   3    2.24    0.12
  -3   3  -3    0.39    0.04
   3  -3   3    0.25    0.05
   3  -3   3    0.33    0.10
   3  -3   3    0.39    0.06
   3  -4   3    4.01    0.17
   3  -4   3    3.87    0.28
   3  -4   3    3.70    0.17
   3  -5   3   18.34    0.53
   3  -5   3   17.24    0.72
   3  -6   3    1.03    0.22
  -4  -6  -3    0.81    0.14
  -4  -5  -3    0.69    0.12
  -4  -4  -3   -0.15    0.07
  -4  -4  -3   -0.02    0.08
   4   4   3   -0.09    0.06
  -4  -3  -3    2.16    0.16
  -4  -3  -3    2.14    0.16
   4   3   3    2.16    0.16
  -4  -2  -3    0.76    0.10
  -4  -2  -3    0.55    0.09
   4   2   3    0.54    0.08
   4   2   3    0.74    0.09
  -4  -1  -3   60.62    1.69
  -4  -1  -3   58.52    1.69
   4   1   3   59.73    1.68
   4   1   3   58.57    1.69
  -4   0  -3   -0.07    0.04
  -4   0  -3   -0.03    0.04
   4   0   3   -0.05    0.05
   4   0   3    0.02    0.02
   4   0   3    0.03    0.05
  -4   1  -3   61.03    1.70
  -4   1  -3   58.57    1.69
   4  -1   3   60.16    1.60
   4  -1   3   61.25    1.70
  -4   2  -3    0.70    0.07
   4  -2   3    0.47    0.07
   4  -2   3    0.74    0.10
   4  -2   3    0.67    0.08
  -4   3  -3    1.96    0.10
   4  -3   3    1.96    0.18
   4  -3   3    2.08    0.13
   4  -4   3    0.00    0.05
   4  -4   3    0.02    0.05
   4  -4   3   -0.06    0.10
   4  -5   3    0.51    0.07
   4  -5   3    0.49    0.16
   4  -6   3    0.77    0.21
  -5  -6  -3    4.00    0.28
  -5  -5  -3    9.91    0.44
  -5  -4  -3    8.30    0.37
   5   4   3    8.17    0.36
  -5  -3  -3   10.27    0.42
  -5  -3  -3   10.38    0.42
   5   3   3   10.57    0.41
  -5  -2  -3    6.99    0.31
  -5  -2  -3    6.95    0.31
   5   2   3    7.00    0.31
  -5  -1  -3   18.33    0.61
  -5  -1  -3   18.48    0.61
   5   1   3   18.15    0.61
   5   1   3   18.30    0.61
  -5   0  -3   -0.03    0.05
  -5   0  -3   -0.06    0.05
   5   0   3   -0.05    0.05
   5   0   3    0.06    0.06
  -5   1  -3   19.16    0.61
  -5   1  -3   18.51    0.60
   5  -1   3   18.61    0.61
   5  -1   3   18.63    0.61
   5  -1   3   19.09    0.56
  -5   2  -3    6.77    0.26
   5  -2   3    6.94    0.28
   5  -2   3    6.36    0.29
   5  -2   3    6.82    0.28
  -5   3  -3    9.63    0.32
   5  -3   3    9.62    0.36
   5  -3   3    9.80    0.41
   5  -3   3   10.08    0.36
   5  -4   3    8.53    0.43
   5  -4   3    8.12    0.32
   5  -5   3   10.04    0.35
   5  -5   3    9.35    0.51
   5  -6   3    3.74    0.35
  -6  -6  -3    3.63    0.28
  -6  -5  -3    3.04    0.26
  -6  -4  -3   44.18    1.36
  -6  -3  -3    0.32    0.10
  -6  -3  -3    0.49    0.11
   6   3   3    0.26    0.09
  -6  -2  -3    0.25    0.08
  -6  -2  -3    0.21    0.08
   6   2   3   -0.01    0.06
  -6  -1  -3  135.86    3.76
  -6  -1  -3  136.36    3.77
   6   1   3  131.95    3.77
   6   1   3  138.88    3.77
  -6   0  -3   -0.02    0.06
  -6   0  -3    0.07    0.07
   6   0   3    0.08    0.07
   6   0   3   -0.01    0.06
  -6   1  -3  137.00    3.76
   6  -1   3  136.10    3.54
   6  -1   3  134.85    3.78
   6  -1   3  138.83    3.77
  -6   2  -3    0.12    0.06
   6  -2   3    0.12    0.07
   6  -2   3    0.08    0.06
   6  -2   3    0.10    0.07
  -6   3  -3    0.52    0.07
   6  -3   3    0.44    0.09
   6  -3   3    0.67    0.13
   6  -3   3    0.41    0.09
   6  -4   3   44.54    1.31
   6  -4   3   44.67    1.39
   6  -5   3    3.26    0.33
   6  -5   3    2.79    0.18
   6  -6   3    3.20    0.37
  -7  -5  -3    6.19    0.37
  -7  -4  -3   17.41    0.67
  -7  -3  -3    0.76    0.14
  -7  -3  -3    0.86    0.15
   7   3   3    0.71    0.14
  -7  -2  -3    1.72    0.18
  -7  -2  -3    1.89    0.18
   7   2   3    1.89    0.19
  -7  -1  -3   27.22    0.88
   7   1   3   26.85    0.89
  -7   0  -3    0.07    0.09
   7   0   3    0.12    0.09
   7   0   3    0.09    0.08
  -7   1  -3   25.65    0.84
   7  -1   3   27.46    0.86
   7  -1   3   26.71    0.87
  -7   2  -3    1.84    0.15
   7  -2   3    1.64    0.16
   7  -2   3    1.89    0.16
   7  -2   3    1.89    0.17
  -7   3  -3    0.76    0.10
   7  -3   3    0.73    0.12
   7  -3   3    0.67    0.14
   7  -4   3   17.25    0.68
   7  -4   3   16.61    0.59
   7  -5   3    5.60    0.28
   7  -5   3    5.62    0.41
  -8  -5  -3    7.01    0.42
  -8  -4  -3    5.47    0.35
  -8  -3  -3    6.39    0.36
   8   3   3    6.50    0.36
  -8  -2  -3    1.28    0.17
   8   2   3    1.53    0.19
  -8  -1  -3    5.55    0.30
   8   1   3    5.50    0.31
  -8   0  -3   -0.02    0.08
   8   0   3    0.07    0.09
  -8   1  -3    5.65    0.30
   8  -1   3    5.75    0.31
   8  -1   3    5.74    0.32
  -8   2  -3    1.21    0.14
   8  -2   3    1.51    0.17
   8  -2   3    1.51    0.17
   8  -3   3    6.09    0.32
   8  -3   3    5.92    0.33
   8  -4   3    5.56    0.36
   8  -4   3    5.33    0.30
   8  -5   3    6.31    0.43
   8  -5   3    6.39    0.32
  -9  -4  -3    0.76    0.17
  -9  -3  -3    7.80    0.42
   9   3   3    7.53    0.42
  -9  -2  -3    7.63    0.39
   9   2   3    7.40    0.40
  -9  -1  -3    8.19    0.40
   9   1   3    8.04    0.41
  -9   0  -3   -0.02    0.10
   9   0   3    0.03    0.10
  -9   1  -3    8.38    0.39
   9  -1   3    8.82    0.42
  -9   2  -3    7.87    0.36
   9  -2   3    7.55    0.38
   9  -3   3    8.22    0.40
   9  -4   3    0.69    0.14
   9  -5   3    8.97    0.41
 -10  -4  -3   -0.03    0.12
 -10  -3  -3    3.81    0.30
  10   3   3    3.81    0.31
 -10  -2  -3    0.08    0.11
  10   2   3    0.15    0.13
 -10  -1  -3    1.39    0.19
 -10   0  -3    0.04    0.10
  10   0   3    0.06    0.10
 -10   1  -3    0.09    0.11
  10  -1   3    0.27    0.12
 -10   2  -3    0.23    0.11
  10  -2   3    0.22    0.12
  10  -3   3    4.16    0.29
  10  -4   3    0.07    0.11
 -11  -3  -3    4.58    0.36
  11   3   3    4.21    0.35
 -11  -2  -3    5.21    0.35
  11   2   3    5.38    0.38
 -11  -1  -3    2.89    0.27
  11   1   3    2.89    0.27
 -11   0  -3    0.04    0.11
  11   0   3    0.06    0.12
 -11   1  -3    2.82    0.26
  11  -1   3    2.88    0.28
  11  -2   3    4.70    0.33
  11  -3   3    4.29    0.31
  11  -4   3    0.34    0.14
 -12  -3  -3    0.12    0.13
  12   3   3    0.06    0.14
 -12  -2  -3    1.26    0.22
  12   2   3    0.90    0.19
 -12  -1  -3    0.51    0.15
  12   1   3    0.27    0.15
 -12   0  -3    0.08    0.12
  12   0   3   -0.17    0.11
 -12   1  -3    0.26    0.13
  12  -1   3    0.29    0.14
  12  -2   3    1.00    0.19
  12  -3   3    0.12    0.13
 -13  -2  -3    1.62    0.25
  13   2   3    1.56    0.25
 -13  -1  -3    0.87    0.19
  13   1   3    0.58    0.18
 -13   0  -3   -0.23    0.11
  13   0   3    0.04    0.14
  13  -1   3    1.01    0.21
 -14  -1  -3   -0.17    0.13
  14   1   3    0.14    0.17
 -14   0  -3    0.12    0.15
  16   1  -4    9.51    0.56
  15  -1  -4    1.78    0.25
  15   0  -4    3.38    0.34
  15   1  -4    2.15    0.29
 -15  -1   4    1.93    0.25
  15   2  -4    4.46    0.39
 -15  -2   4    4.51    0.37
  14  -3  -4    0.41    0.15
  14  -2  -4    3.08    0.30
  14  -1  -4    0.05    0.11
  14   0  -4   -0.05    0.11
  14   1  -4   -0.07    0.12
 -14  -1   4    0.05    0.14
  14   2  -4    3.80    0.34
 -14  -2   4    3.35    0.33
  14   3  -4    0.47    0.18
 -14  -3   4    0.23    0.15
  13  -4  -4    0.30    0.13
  13  -3  -4    6.92    0.39
  13  -2  -4   -0.01    0.11
  13  -1  -4   11.10    0.52
  13   0  -4   10.16    0.49
 -13   0   4    9.22    0.46
  13   1  -4   10.77    0.54
 -13  -1   4   11.21    0.52
  13   2  -4    0.18    0.13
 -13  -2   4   -0.06    0.12
  13   3  -4    6.72    0.43
 -13  -3   4    6.72    0.43
  12  -4  -4    0.21    0.12
  12  -3  -4    0.01    0.10
  12  -2  -4    0.26    0.13
  12  -1  -4    4.07    0.29
  12   0  -4   23.28    0.86
 -12   0   4   24.18    0.85
  12   1  -4    4.29    0.30
 -12  -1   4    3.76    0.28
  12   2  -4    0.21    0.13
 -12  -2   4    0.24    0.08
 -12  -2   4    0.12    0.12
  12   3  -4   -0.07    0.12
 -12  -3   4    0.07    0.12
 -12  -4   4    0.10    0.15
  11  -5  -4    7.05    0.35
  11  -4  -4    1.33    0.17
  11  -3  -4   27.46    0.92
  11  -2  -4   22.00    0.78
  11  -1  -4   -0.09    0.09
  11   0  -4   -0.17    0.08
  11   1  -4    0.06    0.11
 -11  -1   4    0.06    0.11
  11   2  -4   21.31    0.80
 -11  -2   4   22.34    0.80
  11   3  -4   27.24    0.97
 -11  -3   4   27.79    0.97
 -11  -3   4   27.77    0.84
 -11  -4   4    1.10    0.20
  10  -5  -4   10.89    0.43
  10  -4  -4    1.98    0.20
  10  -3  -4   -0.14    0.08
  10  -2  -4   14.29    0.56
  10  -2  -4   14.89    0.55
  10  -1  -4   29.50    0.95
  10  -1  -4   28.87    0.96
  10   0  -4   46.90    1.44
 -10   0   4   46.34    1.41
  10   1  -4   27.90    0.94
 -10  -1   4   28.01    0.92
  10   2  -4   13.99    0.57
 -10  -2   4   13.99    0.55
  10   3  -4   -0.04    0.12
 -10  -3   4   -0.01    0.09
 -10  -3   4    0.07    0.08
 -10  -4   4    1.94    0.20
 -10  -4   4    1.66    0.22
   9  -5  -4   12.65    0.46
   9  -4  -4    4.53    0.26
   9  -3  -4    0.52    0.11
   9  -2  -4   35.76    1.12
   9  -2  -4   36.82    1.11
   9  -1  -4   14.14    0.51
   9  -1  -4   13.92    0.53
   9   0  -4   58.52    1.68
   9   0  -4   55.72    1.69
   9   1  -4   12.99    0.51
  -9  -1   4   13.44    0.51
   9   2  -4   34.51    1.10
  -9  -2   4   34.80    1.10
   9   3  -4    0.39    0.13
  -9  -3   4    0.52    0.13
  -9  -3   4    0.58    0.10
  -9  -4   4    4.33    0.27
  -9  -4   4    4.22    0.30
  -9  -5   4   11.90    0.52
   8  -5  -4    0.02    0.06
   8  -4  -4   14.12    0.50
   8  -3  -4   13.41    0.48
   8  -3  -4   13.62    0.48
   8  -2  -4   38.19    1.17
   8  -2  -4   39.95    1.17
   8  -1  -4   75.65    2.14
   8  -1  -4   75.37    2.15
   8   0  -4   79.33    2.25
   8   0  -4   78.43    2.23
  -8   0   4   78.20    2.24
   8   1  -4   72.77    2.11
  -8  -1   4   74.58    2.10
  -8  -1   4   73.10    2.11
   8   2  -4   37.66    1.17
  -8  -2   4   37.49    1.17
  -8  -2   4   38.36    1.16
   8   3  -4   12.86    0.51
  -8  -3   4   12.40    0.46
  -8  -3   4   13.44    0.51
  -8  -3   4   12.79    0.52
  -8  -4   4   13.80    0.53
  -8  -5   4    0.11    0.11
  -8  -6   4    9.11    0.48
   7  -5  -4    0.06    0.06
   7  -4  -4   12.90    0.45
   7  -3  -4    4.01    0.21
   7  -3  -4    4.02    0.20
  -7   3   4    4.25    0.18
   7  -2  -4   48.77    1.37
   7  -2  -4   47.08    1.38
  -7   2   4   46.59    1.36
   7  -1  -4    0.11    0.07
   7  -1  -4    0.22    0.07
  -7   1   4    0.24    0.07
   7   0  -4  175.51    4.83
   7   0  -4  178.28    4.82
  -7   0   4  176.19    4.83
   7   1  -4    0.21    0.07
   7   1  -4    0.19    0.07
  -7  -1   4    0.25    0.07
  -7  -1   4    0.00    0.07
   7   2  -4   46.43    1.39
  -7  -2   4   46.31    1.38
  -7  -2   4   47.73    1.40
   7   3  -4    4.01    0.24
  -7  -3   4    3.77    0.24
  -7  -3   4    3.55    0.24
  -7  -3   4    3.94    0.22
   7   4  -4   13.22    0.49
  -7  -4   4   12.56    0.50
  -7  -5   4    0.05    0.10
  -7  -6   4    1.57    0.23
   6  -5  -4   -0.02    0.05
   6  -4  -4   69.69    1.93
   6  -4  -4   68.67    1.92
   6  -3  -4    7.27    0.29
  -6   3   4    7.70    0.25
   6  -2  -4  129.83    3.56
   6  -2  -4  130.57    3.57
  -6   2   4  130.86    3.56
   6  -1  -4   15.57    0.51
   6  -1  -4   15.07    0.50
  -6   1   4   15.20    0.50
   6   0  -4  272.41    7.62
   6   0  -4  291.22    7.62
  -6   0   4  283.50    7.63
   6   1  -4   15.26    0.52
   6   1  -4   15.53    0.51
  -6  -1   4   14.95    0.52
   6   2  -4  127.34    3.51
   6   2  -4  127.89    3.52
  -6  -2   4  124.28    3.52
  -6  -2   4  130.62    3.53
   6   3  -4    7.09    0.31
  -6  -3   4    7.99    0.33
  -6  -3   4    7.73    0.33
   6   4  -4   66.20    1.89
  -6  -4   4   66.62    1.88
  -6  -5   4    0.04    0.10
  -6  -6   4    0.24    0.15
   5  -5  -4   27.51    0.77
   5  -4  -4    5.09    0.21
   5  -4  -4    5.01    0.20
   5  -3  -4  121.37    3.35
  -5   3   4  124.38    3.30
   5  -2  -4   52.96    1.48
   5  -2  -4   52.59    1.48
  -5   2   4   52.26    1.47
   5  -1  -4   38.41    1.11
  -5   1   4   37.95    1.10
   5   0  -4  323.41    8.75
   5   0  -4  326.94    8.74
  -5   0   4  324.02    8.74
   5   1  -4   38.21    1.11
   5   1  -4   37.91    1.12
  -5  -1   4   38.91    1.12
   5   2  -4   50.86    1.45
   5   2  -4   50.57    1.44
  -5  -2   4   49.77    1.38
  -5  -2   4   51.40    1.46
   5   3  -4  120.45    3.27
  -5  -3   4  119.46    3.29
  -5  -3   4  116.36    3.15
   5   4  -4    4.93    0.23
  -5  -4   4    5.33    0.30
  -5  -4   4    5.36    0.27
  -5  -5   4   24.22    0.85
  -5  -6   4   -0.03    0.12
   4  -4  -4    0.54    0.07
   4  -3  -4   22.82    0.67
   4  -2  -4   75.33    2.09
  -4   2   4   76.64    2.08
   4  -1  -4  459.58   12.58
  -4   1   4  467.67   12.48
   4   0  -4    3.11    0.15
  -4   0   4    3.28    0.15
   4   1  -4  458.24   11.85
   4   1  -4  428.24   11.92
  -4  -1   4  439.51   11.85
   4   2  -4   76.14    2.09
   4   2  -4   74.38    2.08
  -4  -2   4   77.82    2.09
  -4  -2   4   71.56    1.99
   4   3  -4   23.03    0.69
   4   3  -4   22.50    0.68
  -4  -3   4   21.94    0.70
  -4  -3   4   23.20    0.72
   4   4  -4    0.60    0.08
  -4  -4   4    0.46    0.12
  -4  -4   4    0.64    0.10
  -4  -5   4   18.15    0.70
  -4  -6   4    1.42    0.23
   3  -5  -4    0.12    0.04
   3  -4  -4   25.68    0.74
   3  -3  -4   -0.02    0.04
   3  -2  -4  281.92    7.75
  -3   2   4  296.19    7.74
   3  -1  -4   23.36    0.69
  -3   1   4   23.70    0.69
   3   0  -4  154.02    4.20
  -3   0   4  156.57    4.20
   3   1  -4   23.75    0.71
  -3  -1   4   24.51    0.72
   3   2  -4  282.80    7.50
   3   2  -4  281.34    7.49
  -3  -2   4  289.12    7.50
  -3  -2   4  261.67    7.13
   3   3  -4    0.04    0.04
   3   3  -4    0.01    0.04
  -3  -3   4    0.06    0.07
  -3  -3   4    0.02    0.05
   3   4  -4   25.55    0.71
   3   4  -4   24.05    0.70
  -3  -4   4   24.49    0.82
  -3  -5   4    0.32    0.14
  -3  -6   4    7.60    0.46
   2  -5  -4   36.96    1.04
   2  -4  -4   57.90    1.60
   2  -3  -4   36.70    1.04
   2  -2  -4  229.64    6.33
  -2   2   4  241.48    6.32
   2  -1  -4   27.09    0.78
  -2   1   4   27.18    0.78
   2   0  -4  193.45    5.12
  -2   0   4  186.57    5.11
   2   1  -4   26.92    0.80
  -2  -1   4   28.63    0.80
   2   2  -4  220.90    6.00
   2   2  -4  232.59    6.00
  -2  -2   4  228.75    6.01
  -2  -2   4  209.60    5.73
   2   3  -4   34.35    0.98
   2   3  -4   35.20    0.98
  -2  -3   4   34.74    1.04
  -2  -4   4   52.09    1.39
  -2  -4   4   41.14    1.31
  -2  -5   4   33.78    1.12
  -2  -6   4    7.65    0.47
   1  -5  -4   26.66    0.78
   1  -4  -4   31.93    0.92
   1  -3  -4  165.39    4.53
  -1   3   4  180.97    4.50
  -1   3   4  156.40    4.49
   1  -2  -4    8.69    0.29
  -1   2   4    8.55    0.28
  -1   2   4    8.57    0.28
   1  -1  -4  116.93    3.21
  -1   1   4  119.86    3.21
   1   0  -4  988.05   26.82
  -1   0   4 1000.00   26.72
   1   1  -4  115.71    3.21
  -1  -1   4  121.30    3.21
   1   2  -4    8.22    0.26
  -1  -2   4    8.48    0.31
  -1  -2   4    7.23    0.27
   1   3  -4  160.15    4.40
   1   3  -4  167.37    4.40
  -1  -3   4  164.33    4.30
  -1  -4   4   29.70    0.86
  -1  -4   4   29.39    0.95
  -1  -5   4   23.48    0.86
  -1  -6   4    7.05    0.44
   0  -5  -4   26.96    0.81
   0  -4  -4   39.57    1.14
   0  -3  -4   19.70    0.60
   0   3   4   20.06    0.58
   0   3   4   19.34    0.58
   0  -2  -4    5.82    0.22
   0   2   4    5.82    0.22
   0   2   4    6.09    0.22
   0  -1  -4  582.31   15.74
   0   1   4  556.14   15.78
   0   1   4  605.14   15.74
   0   0  -4   23.69    0.68
   0   0   4   23.29    0.68
   0   1  -4  583.27   14.95
   0  -1   4  580.25   14.91
   0  -1   4  503.35   14.26
   0   2  -4    5.72    0.20
   0  -2   4    6.01    0.25
   0   3  -4   19.90    0.54
   0   3  -4   18.60    0.53
   0  -3   4   18.33    0.63
   0  -4   4   35.55    1.14
   0  -4   4   37.57    1.05
   0  -5   4   22.46    0.83
   0  -6   4    0.16    0.14
  -1  -6  -4    4.04    0.21
  -1  -5  -4    1.11    0.12
  -1  -4  -4    0.14    0.07
   1   4   4    0.06    0.04
   1   4   4   -0.02    0.04
  -1  -3  -4   95.82    2.69
   1   3   4   99.84    2.67
   1   3   4   97.06    2.67
  -1  -2  -4  126.80    3.37
  -1  -2  -4  123.26    3.37
   1   2   4  122.40    3.36
   1   2   4  121.05    3.36
  -1  -1  -4   36.70    1.06
   1   1   4   37.90    1.06
   1   1   4   36.64    1.06
  -1   0  -4   11.62    0.38
   1   0   4   11.77    0.38
   1   0   4   11.83    0.38
  -1   1  -4   36.91    1.06
   1  -1   4   38.03    1.06
   1  -1   4   37.10    1.02
  -1   2  -4  121.91    3.20
   1  -2   4  122.47    3.10
   1  -2   4  109.72    3.20
  -1   3  -4   93.47    2.50
   1  -3   4   92.03    2.51
   1  -4   4    0.15    0.05
   1  -4   4   -0.04    0.09
   1  -5   4    0.03    0.12
   1  -5   4    0.15    0.05
   1  -6   4    3.52    0.33
  -2  -6  -4    1.59    0.16
  -2  -5  -4   31.94    0.98
  -2  -4  -4    0.32    0.08
  -2  -4  -4    0.38    0.09
   2   4   4    0.42    0.07
  -2  -3  -4   32.03    0.95
  -2  -3  -4   30.97    0.94
   2   3   4   31.42    0.93
   2   3   4   31.88    0.93
  -2  -2  -4    8.76    0.31
  -2  -2  -4    7.80    0.30
   2   2   4    8.22    0.30
   2   2   4    7.95    0.30
  -2  -1  -4   44.58    1.25
  -2  -1  -4   43.89    1.25
   2   1   4   43.22    1.25
   2   1   4   43.13    1.25
  -2   0  -4  380.59   10.16
   2   0   4  363.40   10.10
   2   0   4  384.50   10.10
  -2   1  -4   41.61    1.21
   2  -1   4   43.78    1.16
   2  -1   4   43.48    1.22
   2  -1   4   42.30    1.22
  -2   2  -4    7.99    0.27
   2  -2   4    7.95    0.28
   2  -2   4    8.08    0.31
  -2   3  -4   30.57    0.85
   2  -3   4   30.37    0.94
   2  -4   4    0.32    0.12
   2  -4   4    0.54    0.07
   2  -4   4    0.47    0.07
   2  -5   4   31.03    0.88
   2  -5   4   30.29    1.05
   2  -6   4    1.48    0.26
  -3  -6  -4    0.52    0.11
  -3  -5  -4    2.46    0.20
  -3  -4  -4    8.21    0.35
  -3  -4  -4    8.22    0.35
   3   4   4    8.04    0.32
  -3  -3  -4    1.15    0.12
  -3  -3  -4    1.40    0.13
   3   3   4    1.36    0.12
  -3  -2  -4   17.79    0.59
  -3  -2  -4   18.13    0.59
   3   2   4   17.69    0.58
   3   2   4   18.32    0.59
  -3  -1  -4   93.19    2.54
  -3  -1  -4   93.38    2.54
   3   1   4   90.30    2.53
   3   1   4   88.61    2.54
  -3   0  -4   28.96    0.84
  -3   0  -4   27.00    0.83
   3   0   4   27.60    0.84
   3   0   4   27.96    0.74
   3   0   4   27.63    0.83
  -3   1  -4   93.83    2.52
   3  -1   4   91.81    2.39
   3  -1   4   88.57    2.52
   3  -1   4   91.01    2.52
  -3   2  -4   17.57    0.54
   3  -2   4   17.68    0.56
   3  -2   4   17.36    0.55
   3  -2   4   17.07    0.56
  -3   3  -4    1.38    0.08
   3  -3   4    0.99    0.14
   3  -3   4    1.29    0.11
   3  -4   4    8.46    0.30
   3  -4   4    8.05    0.30
   3  -4   4    7.94    0.42
   3  -5   4    1.39    0.11
   3  -5   4    1.04    0.20
   3  -6   4    0.26    0.16
  -4  -6  -4    1.24    0.17
  -4  -5  -4    8.75    0.39
  -4  -4  -4   22.25    0.75
   4   4   4   22.09    0.72
  -4  -3  -4    1.36    0.15
  -4  -3  -4    1.49    0.15
   4   3   4    1.32    0.14
  -4  -2  -4    8.44    0.35
  -4  -2  -4    8.98    0.36
   4   2   4    9.12    0.28
   4   2   4    8.20    0.34
  -4  -1  -4   17.15    0.58
  -4  -1  -4   17.69    0.59
   4   1   4   17.83    0.58
   4   1   4   17.80    0.59
  -4   0  -4   61.87    1.82
  -4   0  -4   65.35    1.83
   4   0   4   64.82    1.83
   4   0   4   64.64    1.67
   4   0   4   65.50    1.83
  -4   1  -4   16.78    0.55
   4  -1   4   17.50    0.56
   4  -1   4   16.75    0.56
   4  -1   4   17.48    0.52
  -4   2  -4    8.63    0.31
   4  -2   4    8.24    0.34
   4  -2   4    9.12    0.33
   4  -2   4    8.71    0.33
  -4   3  -4    1.52    0.10
   4  -3   4    1.53    0.12
   4  -3   4    1.42    0.13
   4  -3   4    1.20    0.15
   4  -4   4   21.35    0.68
   4  -4   4   22.48    0.68
   4  -4   4   21.41    0.78
   4  -5   4    8.23    0.31
   4  -5   4    8.28    0.46
   4  -6   4    1.25    0.25
  -5  -6  -4    4.95    0.31
  -5  -5  -4    0.77    0.14
  -5  -4  -4    6.71    0.34
  -5  -3  -4    2.12    0.19
  -5  -3  -4    1.91    0.17
   5   3   4    1.83    0.17
  -5  -2  -4   31.70    1.00
  -5  -2  -4   33.08    1.01
   5   2   4   31.72    1.00
  -5  -1  -4    5.12    0.26
  -5  -1  -4    5.50    0.26
   5   1   4    4.75    0.25
   5   1   4    5.05    0.25
  -5   0  -4   19.38    0.64
  -5   0  -4   18.83    0.63
   5   0   4   19.09    0.52
   5   0   4   18.60    0.63
   5   0   4   19.00    0.63
  -5   1  -4    5.07    0.24
   5  -1   4    5.21    0.25
   5  -1   4    5.14    0.25
   5  -1   4    5.14    0.22
  -5   2  -4   32.61    0.96
   5  -2   4   32.02    0.95
   5  -2   4   31.74    0.98
   5  -2   4   32.10    0.97
  -5   3  -4    1.98    0.12
   5  -3   4    1.72    0.15
   5  -3   4    2.04    0.15
   5  -3   4    1.90    0.18
   5  -4   4    6.19    0.28
   5  -4   4    6.20    0.38
   5  -5   4    0.88    0.19
   5  -5   4    1.07    0.12
   5  -6   4    4.91    0.42
  -6  -5  -4    2.52    0.25
  -6  -4  -4   16.37    0.63
  -6  -3  -4    5.83    0.32
  -6  -3  -4    5.81    0.31
   6   3   4    5.66    0.30
  -6  -2  -4   27.64    0.89
  -6  -2  -4   25.38    0.87
   6   2   4   27.56    0.89
  -6  -1  -4    3.29    0.22
  -6  -1  -4    2.51    0.19
   6   1   4    2.63    0.20
  -6   0  -4  135.44    3.73
   6   0   4  137.42    3.74
   6   0   4  131.39    3.74
  -6   1  -4    2.46    0.18
   6  -1   4    2.31    0.18
   6  -1   4    2.51    0.15
   6  -1   4    2.59    0.19
  -6   2  -4   26.65    0.82
   6  -2   4   26.73    0.82
   6  -2   4   26.08    0.85
   6  -2   4   26.37    0.84
  -6   3  -4    5.60    0.24
   6  -3   4    6.00    0.32
   6  -3   4    5.64    0.28
   6  -3   4    6.01    0.28
   6  -4   4   16.79    0.67
   6  -4   4   16.28    0.58
   6  -5   4    2.09    0.28
   6  -5   4    2.48    0.19
  -7  -5  -4    3.86    0.31
  -7  -4  -4    2.20    0.24
  -7  -3  -4   23.47    0.82
   7   3   4   23.94    0.83
  -7  -2  -4   13.04    0.52
   7   2   4   12.84    0.53
  -7  -1  -4   65.71    1.92
   7   1   4   65.59    1.93
  -7   0  -4   12.27    0.48
   7   0   4   11.99    0.49
  -7   1  -4   66.39    1.90
   7  -1   4   67.16    1.76
   7  -1   4   65.53    1.91
   7  -1   4   62.82    1.91
  -7   2  -4   13.91    0.50
   7  -2   4   13.51    0.52
   7  -2   4   13.52    0.49
   7  -2   4   13.32    0.51
   7  -3   4   23.88    0.82
   7  -3   4   24.58    0.81
   7  -4   4    1.68    0.23
   7  -4   4    1.96    0.19
   7  -5   4    4.03    0.25
   7  -5   4    4.20    0.37
  -8  -4  -4    0.03    0.13
  -8  -3  -4   12.98    0.55
   8   3   4   12.66    0.55
  -8  -2  -4    7.13    0.37
   8   2   4    6.68    0.36
  -8  -1  -4   85.76    2.52
   8   1   4   88.69    2.54
  -8   0  -4   29.12    0.95
   8   0   4   28.05    0.96
  -8   1  -4   85.54    2.47
   8  -1   4   89.17    2.50
   8  -1   4   83.92    2.49
  -8   2  -4    7.09    0.33
   8  -2   4    7.63    0.34
   8  -2   4    7.00    0.35
   8  -2   4    6.75    0.35
   8  -3   4   12.56    0.52
   8  -3   4   13.58    0.54
   8  -4   4    0.17    0.15
   8  -4   4    0.10    0.11
   8  -5   4   14.67    0.68
   8  -5   4   15.27    0.57
  -9  -4  -4    8.19    0.46
  -9  -3  -4   16.90    0.69
   9   3   4   16.79    0.69
  -9  -2  -4    3.04    0.26
   9   2   4    2.81    0.26
  -9  -1  -4    1.49    0.19
   9   1   4    1.15    0.19
  -9   0  -4    6.56    0.36
   9   0   4    6.43    0.36
  -9   1  -4    1.39    0.17
   9  -1   4    1.75    0.21
  -9   2  -4    2.83    0.22
   9  -2   4    2.92    0.25
   9  -3   4   16.98    0.66
   9  -4   4    8.42    0.42
   9  -5   4    0.30    0.12
 -10  -3  -4    0.81    0.18
  10   3   4    0.77    0.18
 -10  -2  -4   41.75    1.33
  10   2   4   38.32    1.32
 -10  -1  -4   29.33    1.00
  10   1   4   27.18    1.00
 -10   0  -4   22.62    0.83
  10   0   4   23.42    0.86
 -10   1  -4   29.71    0.99
  10  -1   4   28.66    1.02
  10  -2   4   41.17    1.34
  10  -3   4    0.71    0.15
  10  -4   4    6.46    0.37
 -11  -3  -4    2.57    0.29
  11   3   4    2.12    0.27
 -11  -2  -4    1.05    0.19
  11   2   4    1.02    0.20
 -11  -1  -4    0.72    0.16
  11   1   4    1.03    0.19
 -11   0  -4   71.14    2.13
  11   0   4   69.48    2.15
 -11   1  -4    0.93    0.17
  11  -1   4    0.79    0.16
  11  -2   4    0.88    0.18
  11  -3   4    2.64    0.26
 -12  -2  -4    3.01    0.31
  12   2   4    2.64    0.30
 -12  -1  -4    6.74    0.43
  12   1   4    7.69    0.46
 -12   0  -4   12.05    0.55
  12   0   4   10.86    0.56
 -12   1  -4    6.71    0.39
  12  -1   4    6.55    0.42
  12  -2   4    3.02    0.29
 -13  -2  -4    1.45    0.26
  13   2   4    1.49    0.25
 -13  -1  -4    0.22    0.16
  13   1   4    0.68    0.19
 -13   0  -4    1.82    0.24
  13   0   4    1.96    0.26
  13  -1   4    0.56    0.18
 -14  -1  -4    6.26    0.45
 -14   0  -4    0.59    0.18
  16   0  -5    0.20    0.15
  16   1  -5    8.40    0.52
  16   2  -5    0.14    0.17
  15  -1  -5    0.87    0.19
  15   0  -5   -0.06    0.12
  15   1  -5    1.08    0.21
  15   2  -5    2.65    0.32
  14  -3  -5   -0.01    0.12
  14  -2  -5    1.36    0.22
  14  -1  -5    1.35    0.20
  14   0  -5   -0.04    0.11
  14   1  -5    1.04    0.19
  14   2  -5    1.30    0.22
  14   3  -5    0.06    0.13
  13  -4  -5    6.49    0.38
  13  -3  -5   -0.01    0.10
  13  -2  -5    1.36    0.19
  13  -1  -5    0.66    0.16
  13   0  -5   -0.05    0.10
  13   1  -5    0.67    0.17
  13   2  -5    0.92    0.18
 -13  -2   5    1.42    0.21
  13   3  -5    0.22    0.15
  12  -4  -5    0.50    0.14
  12  -3  -5    6.76    0.38
  12  -2  -5    9.75    0.46
  12  -1  -5    2.39    0.24
  12   0  -5   -0.04    0.09
  12   1  -5    2.17    0.24
  12   2  -5   10.02    0.49
 -12  -2   5    9.91    0.49
  12   3  -5    6.65    0.41
 -12  -3   5    6.62    0.31
  11  -5  -5    1.50    0.17
  11  -4  -5   14.21    0.56
  11  -3  -5    0.03    0.10
  11  -2  -5    0.11    0.11
  11  -1  -5   26.15    0.90
  11   0  -5   -0.17    0.09
  11   1  -5   24.89    0.87
  11   2  -5    0.16    0.11
 -11  -2   5    0.14    0.12
  11   3  -5    0.00    0.11
 -11  -3   5    0.08    0.08
 -11  -4   5   13.79    0.54
  10  -5  -5    4.50    0.26
  10  -4  -5    0.98    0.14
  10  -3  -5    8.78    0.40
  10  -2  -5    4.40    0.27
  10  -2  -5    4.23    0.27
  10  -1  -5    7.86    0.39
  10  -1  -5    8.48    0.38
  10   0  -5   -0.03    0.09
  10   1  -5    8.20    0.39
  10   2  -5    3.68    0.28
  10   3  -5    8.80    0.43
 -10  -3   5    8.51    0.37
 -10  -4   5    1.04    0.16
 -10  -5   5    3.97    0.30
   9  -5  -5   -0.03    0.07
   9  -4  -5   31.37    0.98
   9  -3  -5    2.29    0.20
   9  -2  -5   12.33    0.49
   9  -2  -5   13.36    0.49
   9  -1  -5   -0.08    0.07
   9  -1  -5   -0.06    0.08
   9   0  -5   -0.04    0.07
   9   0  -5   -0.02    0.07
   9   1  -5   -0.05    0.07
   9   2  -5   12.92    0.52
   9   3  -5    2.13    0.21
  -9  -3   5    2.46    0.20
  -9  -4   5   31.82    1.00
  -9  -5   5    0.37    0.13
   8  -5  -5    4.27    0.22
   8  -4  -5    4.35    0.23
   8  -3  -5   36.85    1.12
   8  -3  -5   38.09    1.13
   8  -2  -5    1.66    0.16
   8  -2  -5    1.76    0.17
   8  -1  -5    7.33    0.33
   8  -1  -5    7.66    0.33
   8   0  -5   -0.01    0.05
   8   0  -5   -0.10    0.06
  -8   0   5   -0.02    0.06
   8   1  -5    7.33    0.34
  -8  -1   5    7.79    0.34
   8   2  -5    1.95    0.19
  -8  -2   5    2.00    0.20
   8   3  -5   37.03    1.13
  -8  -3   5   35.12    1.14
  -8  -3   5   35.96    1.07
  -8  -4   5    4.14    0.28
  -8  -5   5    4.14    0.30
  -8  -6   5    0.32    0.16
   7  -5  -5   13.41    0.44
   7  -4  -5    4.04    0.21
   7  -3  -5   20.23    0.67
   7  -3  -5   21.41    0.66
   7  -2  -5   26.14    0.80
   7  -2  -5   25.68    0.81
  -7   2   5   25.93    0.80
   7  -1  -5   14.13    0.48
   7  -1  -5   13.13    0.48
  -7   1   5   14.00    0.48
   7   0  -5   -0.06    0.05
   7   0  -5   -0.09    0.06
  -7   0   5   -0.05    0.05
   7   1  -5   13.98    0.50
   7   1  -5   13.58    0.49
  -7  -1   5   14.49    0.51
   7   2  -5   25.18    0.82
  -7  -2   5   25.89    0.83
   7   3  -5   21.29    0.71
  -7  -3   5   21.73    0.73
  -7  -3   5   20.35    0.68
   7   4  -5    3.54    0.24
  -7  -4   5    4.14    0.28
  -7  -5   5   12.54    0.54
  -7  -6   5    1.06    0.21
   6  -5  -5    0.91    0.09
   6  -4  -5   42.36    1.22
   6  -4  -5   42.66    1.22
   6  -3  -5    0.45    0.07
   6  -3  -5    0.76    0.09
  -6   3   5    0.74    0.08
   6  -2  -5   20.24    0.64
   6  -2  -5   20.26    0.64
  -6   2   5   20.45    0.63
   6  -1  -5   95.55    2.58
  -6   1   5   89.43    2.56
   6   0  -5    0.07    0.06
   6   0  -5   -0.10    0.05
  -6   0   5   -0.02    0.05
   6   1  -5   90.33    2.52
   6   1  -5   90.27    2.51
  -6  -1   5   89.35    2.52
   6   2  -5   20.35    0.66
   6   2  -5   21.16    0.67
  -6  -2   5   19.52    0.66
   6   3  -5    0.69    0.10
  -6  -3   5    0.80    0.12
  -6  -3   5    0.64    0.11
   6   4  -5   42.62    1.26
  -6  -4   5   42.33    1.28
  -6  -5   5    0.77    0.17
  -6  -6   5    5.95    0.41
   5  -5  -5   28.66    0.82
   5  -4  -5   13.63    0.44
   5  -3  -5   49.22    1.41
  -5   3   5   50.61    1.38
   5  -2  -5   20.14    0.63
  -5   2   5   20.51    0.62
   5  -1  -5   22.67    0.71
  -5   1   5   23.54    0.71
   5   0  -5   -0.03    0.05
  -5   0   5   -0.07    0.05
   5   1  -5   23.49    0.72
   5   1  -5   22.82    0.72
  -5  -1   5   24.00    0.73
   5   2  -5   19.75    0.63
   5   2  -5   19.92    0.64
  -5  -2   5   20.38    0.65
   5   3  -5   49.32    1.40
  -5  -3   5   48.64    1.41
  -5  -3   5   46.97    1.38
   5   4  -5   13.20    0.45
  -5  -4   5   13.13    0.52
  -5  -4   5   12.78    0.48
  -5  -5   5   25.80    0.90
  -5  -6   5    4.08    0.34
   4  -5  -5    1.27    0.10
   4  -4  -5   10.41    0.35
   4  -3  -5    7.15    0.27
  -4   3   5    6.84    0.23
  -4   3   5    7.66    0.23
   4  -2  -5    1.47    0.11
  -4   2   5    1.50    0.10
   4  -1  -5   39.57    1.16
  -4   1   5   41.56    1.16
   4   0  -5    0.02    0.04
  -4   0   5    0.00    0.04
   4   1  -5   42.62    1.23
  -4  -1   5   42.82    1.23
   4   2  -5    1.37    0.12
   4   2  -5    1.65    0.12
  -4  -2   5    1.62    0.13
  -4  -2   5    1.45    0.13
   4   3  -5    6.81    0.27
   4   3  -5    6.88    0.27
  -4  -3   5    7.44    0.32
  -4  -3   5    7.21    0.29
   4   4  -5    9.86    0.34
  -4  -4   5    9.96    0.38
  -4  -4   5    9.69    0.43
  -4  -5   5    1.37    0.21
  -4  -6   5    5.15    0.38
   3  -5  -5   10.93    0.35
   3  -4  -5    2.08    0.13
   3  -3  -5   32.85    0.93
  -3   3   5   30.61    0.89
  -3   3   5   33.34    0.90
   3  -2  -5    0.09    0.05
  -3   2   5    0.05    0.04
   3  -1  -5   90.95    2.51
  -3   1   5   92.03    2.51
   3   0  -5   -0.18    0.04
  -3   0   5   -0.11    0.04
   3   1  -5   84.05    2.40
  -3  -1   5   90.71    2.41
   3   2  -5    0.03    0.05
   3   2  -5    0.08    0.05
  -3  -2   5   -0.03    0.04
  -3  -2   5    0.06    0.06
   3   3  -5   31.94    0.92
   3   3  -5   31.42    0.92
  -3  -3   5   32.00    0.94
  -3  -3   5   31.59    0.96
   3   4  -5    2.19    0.12
   3   4  -5    2.15    0.11
  -3  -4   5    1.90    0.21
  -3  -4   5    1.75    0.14
  -3  -5   5    9.98    0.48
  -3  -6   5    3.98    0.35
   2  -5  -5    1.37    0.12
   2  -4  -5   20.61    0.63
   2  -3  -5   10.90    0.36
  -2   3   5    9.98    0.33
  -2   3   5   11.27    0.33
   2  -2  -5    0.92    0.09
  -2   2   5    0.94    0.08
   2  -1  -5   26.41    0.78
  -2   1   5   26.85    0.78
   2   0  -5   -0.05    0.03
  -2   0   5   -0.07    0.03
   2   1  -5   27.41    0.81
  -2  -1   5   27.80    0.81
   2   2  -5    0.81    0.08
  -2  -2   5    1.03    0.09
  -2  -2   5    1.17    0.11
   2   3  -5   10.74    0.35
   2   3  -5   10.62    0.35
  -2  -3   5   11.00    0.37
  -2  -3   5   10.66    0.42
   2   4  -5   21.01    0.56
   2   4  -5   18.97    0.55
  -2  -4   5   18.82    0.69
  -2  -5   5    1.17    0.20
  -2  -6   5    0.27    0.15
   1  -6  -5    1.24    0.11
   1  -5  -5   10.25    0.36
   1  -4  -5   17.94    0.56
   1  -3  -5   12.18    0.41
  -1   3   5   12.32    0.38
  -1   3   5   12.28    0.38
   1  -2  -5    0.04    0.05
  -1   2   5    0.03    0.04
  -1   2   5    0.04    0.04
   1  -1  -5   26.82    0.79
  -1   1   5   26.85    0.79
   1   0  -5   -0.07    0.04
  -1   0   5   -0.06    0.03
   1   1  -5   26.64    0.80
  -1  -1   5   27.77    0.80
   1   2  -5    0.01    0.04
  -1  -2   5    0.04    0.04
  -1  -2   5    0.03    0.05
   1   3  -5   12.24    0.38
   1   3  -5   11.94    0.38
  -1  -3   5   12.12    0.46
  -1  -4   5   17.07    0.61
  -1  -4   5   14.57    0.50
  -1  -5   5    9.20    0.47
  -1  -6   5    1.08    0.22
   0  -6  -5   13.07    0.45
   0  -5  -5   19.75    0.63
   0  -4  -5   19.56    0.62
   0   4   5   18.56    0.56
   0   4   5   20.57    0.56
   0  -3  -5   25.29    0.76
   0   3   5   24.99    0.74
   0   3   5   24.93    0.74
   0  -2  -5  114.30    3.14
   0   2   5  111.99    3.13
   0   2   5  117.53    3.13
   0  -1  -5   -0.04    0.05
   0   1   5    0.00    0.05
   0   1   5   -0.09    0.04
   0   0  -5   -0.28    0.04
   0   0   5   -0.28    0.03
   0   1  -5   -0.05    0.05
   0  -1   5   -0.05    0.04
   0   2  -5  112.14    3.06
   0  -2   5  110.86    2.96
   0  -2   5  114.16    3.07
   0   3  -5   24.55    0.71
   0  -3   5   25.20    0.80
   0  -4   5   18.79    0.69
   0  -4   5   19.04    0.59
   0  -5   5   18.08    0.72
   0  -6   5   11.62    0.59
  -1  -6  -5    5.80    0.28
  -1  -5  -5    8.80    0.36
  -1  -4  -5    7.76    0.31
   1   4   5    7.18    0.27
  -1  -3  -5    8.45    0.33
   1   3   5    8.47    0.31
   1   3   5    8.32    0.30
  -1  -2  -5   11.16    0.38
   1   2   5   10.76    0.38
   1   2   5   11.02    0.38
  -1  -1  -5   24.61    0.75
   1   1   5   25.60    0.76
   1   1   5   25.32    0.76
  -1   0  -5   -0.01    0.04
   1   0   5   -0.03    0.04
  -1   1  -5   25.18    0.75
   1  -1   5   25.16    0.72
   1  -1   5   25.18    0.75
  -1   2  -5   11.25    0.36
   1  -2   5   10.75    0.39
   1  -2   5   10.81    0.37
  -1   3  -5    8.09    0.26
   1  -3   5    7.64    0.35
   1  -4   5    6.68    0.38
   1  -4   5    7.76    0.28
   1  -5   5    7.82    0.44
   1  -6   5    4.92    0.40
  -2  -6  -5    3.60    0.23
  -2  -5  -5    8.16    0.36
  -2  -4  -5   20.10    0.66
   2   4   5   19.29    0.62
  -2  -3  -5    0.94    0.11
  -2  -3  -5    1.59    0.13
   2   3   5    1.36    0.12
  -2  -2  -5   27.67    0.84
  -2  -2  -5   27.66    0.84
   2   2   5   27.01    0.84
   2   2   5   27.64    0.83
  -2  -1  -5   -0.11    0.06
   2   1   5   -0.15    0.04
   2   1   5   -0.15    0.05
  -2   0  -5   -0.06    0.04
   2   0   5   -0.01    0.04
   2   0   5   -0.06    0.04
  -2   1  -5   -0.19    0.04
   2  -1   5   -0.15    0.05
   2  -1   5   -0.13    0.04
   2  -1   5   -0.12    0.05
  -2   2  -5   26.89    0.81
   2  -2   5   28.26    0.83
   2  -2   5   28.01    0.83
  -2   3  -5    1.37    0.09
   2  -3   5    1.17    0.10
   2  -3   5    1.39    0.16
   2  -4   5   19.23    0.60
   2  -4   5   18.32    0.70
   2  -4   5   18.97    0.59
   2  -5   5    7.39    0.43
   2  -5   5    7.22    0.28
   2  -6   5    2.48    0.30
  -3  -6  -5   13.88    0.54
  -3  -5  -5    4.90    0.29
  -3  -4  -5    0.04    0.08
   3   4   5    0.05    0.07
  -3  -3  -5   17.89    0.61
  -3  -3  -5   18.15    0.62
   3   3   5   18.26    0.61
  -3  -2  -5    8.56    0.34
  -3  -2  -5    8.82    0.35
   3   2   5    8.58    0.34
   3   2   5    9.04    0.35
  -3  -1  -5   10.65    0.39
  -3  -1  -5   10.26    0.38
   3   1   5   10.67    0.39
   3   1   5   10.62    0.39
  -3   0  -5    0.01    0.05
   3   0   5   -0.02    0.05
   3   0   5    0.03    0.06
   3   0   5    0.00    0.03
  -3   1  -5   10.26    0.37
   3  -1   5   10.38    0.38
   3  -1   5   10.54    0.38
   3  -1   5   10.65    0.35
  -3   2  -5    8.67    0.31
   3  -2   5    8.21    0.33
   3  -2   5    8.59    0.32
   3  -2   5    8.42    0.33
  -3   3  -5   17.42    0.54
   3  -3   5   17.38    0.62
   3  -3   5   18.03    0.57
   3  -3   5   17.36    0.57
   3  -4   5    0.02    0.06
   3  -4   5   -0.02    0.10
   3  -4   5    0.01    0.05
   3  -5   5    4.11    0.35
   3  -5   5    4.34    0.21
   3  -6   5   12.80    0.64
  -4  -6  -5    0.04    0.09
  -4  -5  -5    9.96    0.44
  -4  -4  -5   85.59    2.45
  -4  -3  -5    3.96    0.24
  -4  -3  -5    4.05    0.24
   4   3   5    3.87    0.23
  -4  -2  -5   30.25    0.94
  -4  -2  -5   29.48    0.93
   4   2   5   28.92    0.92
  -4  -1  -5   15.65    0.54
  -4  -1  -5   14.73    0.53
   4   1   5   15.35    0.41
   4   1   5   15.48    0.54
   4   1   5   15.02    0.53
  -4   0  -5    0.03    0.05
  -4   0  -5    0.00    0.06
   4   0   5    0.06    0.06
   4   0   5   -0.06    0.05
   4   0   5    0.10    0.04
  -4   1  -5   14.98    0.50
   4  -1   5   14.37    0.51
   4  -1   5   14.89    0.51
   4  -1   5   14.95    0.47
  -4   2  -5   29.26    0.88
   4  -2   5   29.56    0.90
   4  -2   5   29.07    0.88
   4  -2   5   29.38    0.89
  -4   3  -5    3.59    0.17
   4  -3   5    3.75    0.20
   4  -3   5    3.58    0.20
   4  -3   5    3.80    0.24
   4  -4   5   81.22    2.35
   4  -4   5   84.41    2.33
   4  -5   5    9.50    0.35
   4  -5   5    8.89    0.50
   4  -6   5   -0.04    0.13
  -5  -5  -5    8.66    0.42
  -5  -4  -5    7.56    0.38
  -5  -3  -5   14.82    0.56
  -5  -3  -5   14.85    0.57
   5   3   5   15.15    0.56
  -5  -2  -5   37.07    1.17
  -5  -2  -5   39.30    1.19
   5   2   5   38.06    1.18
  -5  -1  -5    5.93    0.29
  -5  -1  -5    5.84    0.30
   5   1   5    5.98    0.30
  -5   0  -5   -0.05    0.06
  -5   0  -5   -0.07    0.06
   5   0   5   -0.12    0.06
   5   0   5   -0.15    0.06
   5   0   5    0.01    0.03
  -5   1  -5    5.71    0.27
   5  -1   5    5.89    0.24
   5  -1   5    5.93    0.28
   5  -1   5    6.11    0.29
  -5   2  -5   37.97    1.13
   5  -2   5   37.62    1.15
   5  -2   5   38.22    1.15
   5  -2   5   38.29    1.11
  -5   3  -5   14.94    0.49
   5  -3   5   14.32    0.52
   5  -3   5   14.76    0.56
   5  -3   5   15.07    0.52
   5  -4   5    7.25    0.32
   5  -4   5    7.12    0.41
   5  -5   5    8.37    0.49
   5  -5   5    8.28    0.34
   5  -6   5    0.34    0.20
  -6  -5  -5    2.31    0.25
  -6  -4  -5    1.76    0.21
  -6  -3  -5    1.10    0.17
  -6  -3  -5    1.08    0.15
   6   3   5    1.02    0.15
  -6  -2  -5    9.76    0.42
   6   2   5    9.53    0.42
  -6  -1  -5    4.53    0.26
   6   1   5    4.96    0.28
  -6   0  -5   -0.05    0.08
   6   0   5   -0.04    0.08
   6   0   5    0.05    0.03
   6   0   5    0.02    0.07
  -6   1  -5    4.95    0.26
   6  -1   5    4.86    0.22
   6  -1   5    4.57    0.26
   6  -1   5    5.00    0.27
  -6   2  -5   10.29    0.40
   6  -2   5   10.17    0.41
   6  -2   5    9.61    0.41
   6  -2   5   10.17    0.40
  -6   3  -5    1.09    0.12
   6  -3   5    1.03    0.16
   6  -3   5    1.17    0.14
   6  -4   5    1.53    0.22
   6  -4   5    1.69    0.17
   6  -5   5    2.77    0.32
   6  -5   5    2.61    0.20
  -7  -5  -5    5.76    0.38
  -7  -4  -5    1.99    0.22
  -7  -3  -5    7.13    0.38
   7   3   5    7.04    0.37
  -7  -2  -5   20.17    0.74
   7   2   5   21.68    0.76
  -7  -1  -5    0.39    0.11
   7   1   5    0.55    0.13
  -7   0  -5   -0.16    0.08
   7   0   5   -0.16    0.08
  -7   1  -5    0.68    0.12
   7  -1   5    0.52    0.13
   7  -1   5    0.68    0.13
   7  -1   5    0.63    0.10
  -7   2  -5   21.09    0.70
   7  -2   5   20.11    0.72
   7  -2   5   20.50    0.72
   7  -2   5   21.27    0.69
   7  -3   5    7.35    0.38
   7  -3   5    7.17    0.35
   7  -4   5    2.47    0.22
   7  -4   5    2.87    0.29
   7  -5   5    5.40    0.30
   7  -5   5    5.21    0.40
  -8  -4  -5   31.33    1.09
  -8  -3  -5    1.64    0.20
   8   3   5    1.46    0.20
  -8  -2  -5    0.23    0.11
   8   2   5    0.45    0.14
  -8  -1  -5    0.01    0.11
   8   1   5    0.03    0.10
  -8   0  -5    0.04    0.11
   8   0   5    0.04    0.11
  -8   1  -5    0.11    0.10
   8  -1   5    0.06    0.10
  -8   2  -5    0.18    0.10
   8  -2   5    0.18    0.11
   8  -2   5    0.35    0.11
   8  -3   5    1.68    0.19
   8  -3   5    2.13    0.23
   8  -4   5   30.36    1.05
   8  -4   5   30.64    1.01
   8  -5   5    2.65    0.23
   8  -5   5    2.06    0.28
  -9  -4  -5    6.69    0.42
  -9  -3  -5    6.47    0.39
   9   3   5    5.48    0.37
  -9  -2  -5    5.84    0.36
   9   2   5    5.75    0.36
  -9  -1  -5   13.53    0.58
   9   1   5   14.18    0.61
  -9   0  -5   -0.10    0.09
   9   0   5   -0.10    0.10
  -9   1  -5   13.79    0.56
   9  -1   5   13.72    0.59
  -9   2  -5    5.88    0.33
   9  -2   5    5.86    0.35
   9  -3   5    5.59    0.35
   9  -3   5    6.45    0.37
   9  -4   5    6.47    0.41
   9  -4   5    6.37    0.37
 -10  -3  -5   -0.06    0.12
  10   3   5   -0.04    0.12
 -10  -2  -5   -0.02    0.12
  10   2   5   -0.07    0.10
 -10  -1  -5    6.23    0.39
  10   1   5    6.46    0.41
 -10   0  -5    0.14    0.12
  10   0   5    0.09    0.13
 -10   1  -5    5.83    0.35
  10  -1   5    5.80    0.38
  10  -2   5    0.02    0.11
  10  -3   5    0.10    0.12
  10  -4   5    5.76    0.37
 -11  -3  -5    0.28    0.16
 -11  -2  -5    0.43    0.15
  11   2   5    0.44    0.16
 -11  -1  -5    3.57    0.31
  11   1   5    3.33    0.30
 -11   0  -5   -0.09    0.12
  11   0   5   -0.04    0.12
 -11   1  -5    3.38    0.29
  11  -1   5    3.81    0.32
  11  -2   5    0.41    0.15
  11  -3   5    0.30    0.14
 -12  -2  -5    0.09    0.14
  12   2   5    0.32    0.16
 -12  -1  -5    0.69    0.18
  12   1   5    0.53    0.17
 -12   0  -5   -0.01    0.12
  12   0   5    0.02    0.14
 -12   1  -5    0.53    0.15
  12  -1   5    0.69    0.17
  13   2   5    0.08    0.17
 -13  -1  -5    1.01    0.21
  13   1   5    1.28    0.25
 -13   0  -5    0.11    0.15
  13   0   5   -0.01    0.14
  16   0  -6    0.91    0.22
  16   1  -6    7.55    0.49
  16   2  -6    3.48    0.38
  15  -1  -6   16.91    0.74
  15   0  -6   15.33    0.70
  15   1  -6   17.50    0.77
  15   2  -6    0.21    0.15
  14  -3  -6    2.74    0.29
  14  -2  -6   11.09    0.54
  14  -1  -6    3.05    0.30
  14   0  -6   15.68    0.68
  14   1  -6    3.12    0.29
  14   2  -6   11.44    0.57
  14   3  -6    2.58    0.30
  13  -4  -6    0.03    0.11
  13  -3  -6    2.42    0.26
  13  -2  -6   15.09    0.63
  13  -1  -6    0.77    0.17
  13   0  -6    0.74    0.16
  13   1  -6    0.66    0.16
  13   2  -6   13.79    0.62
  13   3  -6    2.95    0.31
  12  -4  -6    6.59    0.36
  12  -3  -6   18.08    0.70
  12  -2  -6   12.25    0.54
  12  -1  -6   -0.18    0.09
  12   0  -6   13.92    0.59
  12   1  -6   -0.09    0.11
  12   2  -6   12.35    0.56
  12   3  -6   17.29    0.71
 -12  -3   6   17.51    0.61
  11  -5  -6    8.97    0.40
  11  -4  -6    5.44    0.31
  11  -3  -6    0.25    0.12
  11  -2  -6   16.60    0.64
  11  -1  -6   20.56    0.75
  11   0  -6   25.95    0.90
  11   1  -6   19.59    0.73
  11   2  -6   16.40    0.66
  11   3  -6    0.22    0.13
 -11  -3   6    0.33    0.11
 -11  -4   6    6.37    0.35
  10  -5  -6    4.09    0.25
  10  -4  -6    0.94    0.14
  10  -3  -6   64.32    1.89
  10  -2  -6    5.81    0.32
  10  -2  -6    5.51    0.30
  10  -1  -6   96.82    2.80
  10  -1  -6   99.78    2.80
  10   0  -6    6.20    0.33
  10   1  -6   96.37    2.77
  10   2  -6    5.41    0.34
  10   3  -6   64.90    1.93
 -10  -3   6   63.82    1.80
 -10  -4   6    0.69    0.15
 -10  -5   6    3.91    0.30
   9  -5  -6    1.16    0.13
   9  -4  -6    2.96    0.21
   9  -3  -6   41.52    1.26
   9  -2  -6    4.24    0.25
   9  -2  -6    4.01    0.26
   9  -1  -6    5.53    0.28
   9  -1  -6    5.54    0.29
   9   0  -6    3.06    0.20
   9   0  -6    2.84    0.22
   9   1  -6    5.72    0.31
   9   2  -6    3.58    0.26
   9   3  -6   41.31    1.28
  -9  -3   6   40.43    1.20
  -9  -4   6    2.94    0.25
  -9  -5   6    1.22    0.19
   8  -5  -6    2.57    0.18
   8  -4  -6    7.33    0.32
   8  -3  -6   28.39    0.91
   8  -3  -6   29.63    0.90
   8  -2  -6   82.20    2.34
   8  -2  -6   83.00    2.33
   8  -1  -6  131.92    3.63
   8  -1  -6  128.87    3.61
   8   0  -6    3.26    0.21
   8   0  -6    3.35    0.20
   8   1  -6  132.92    3.68
  -8  -1   6  130.83    3.67
   8   2  -6   84.97    2.39
  -8  -2   6   81.71    2.39
   8   3  -6   29.04    0.94
  -8  -3   6   28.42    0.95
  -8  -3   6   29.25    0.90
  -8  -4   6    7.50    0.38
  -8  -5   6    3.04    0.27
  -8  -6   6    8.32    0.49
   7  -5  -6    3.29    0.19
   7  -4  -6    5.54    0.26
   7  -3  -6    8.54    0.33
   7  -3  -6    8.26    0.34
   7  -2  -6   95.75    2.63
   7  -2  -6   92.66    2.63
   7  -1  -6   77.08    2.16
   7  -1  -6   78.55    2.18
  -7   1   6   74.90    2.17
   7   0  -6    1.49    0.14
   7   0  -6    1.81    0.16
  -7   0   6    1.79    0.14
   7   1  -6   76.31    2.16
   7   1  -6   75.57    2.15
  -7  -1   6   75.75    2.16
   7   2  -6   89.49    2.58
  -7  -2   6   93.66    2.60
   7   3  -6    8.67    0.37
  -7  -3   6    8.42    0.38
  -7  -3   6    7.98    0.36
  -7  -4   6    5.60    0.33
  -7  -5   6    3.21    0.28
  -7  -6   6    0.63    0.18
   6  -5  -6    0.32    0.07
   6  -4  -6    2.79    0.17
   6  -3  -6   31.56    0.96
  -6   3   6   32.50    0.93
   6  -2  -6   70.32    2.00
  -6   2   6   71.14    1.98
   6  -1  -6   57.58    1.66
  -6   1   6   58.05    1.65
   6   0  -6  266.60    7.03
   6   0  -6  256.89    7.04
  -6   0   6  255.98    7.03
   6   1  -6   56.82    1.62
   6   1  -6   55.30    1.63
  -6  -1   6   57.84    1.64
   6   2  -6   69.57    2.03
  -6  -2   6   73.17    2.04
   6   3  -6   31.20    0.96
  -6  -3   6   31.56    0.98
  -6  -3   6   30.91    0.95
   6   4  -6    2.60    0.19
  -6  -4   6    2.70    0.24
  -6  -5   6    0.47    0.15
  -6  -6   6    7.16    0.45
   5  -5  -6    5.50    0.23
   5  -4  -6    3.23    0.18
   5  -3  -6    1.84    0.14
  -5   3   6    1.91    0.11
   5  -2  -6    7.71    0.30
  -5   2   6    8.07    0.30
   5  -1  -6   31.31    0.94
  -5   1   6   31.84    0.94
   5   0  -6  125.55    3.53
  -5   0   6  131.32    3.53
   5   1  -6   31.55    0.97
   5   1  -6   33.30    0.97
  -5  -1   6   32.32    0.97
   5   2  -6    7.87    0.31
   5   2  -6    7.77    0.31
  -5  -2   6    7.78    0.32
   5   3  -6    1.91    0.15
  -5  -3   6    1.90    0.16
  -5  -3   6    1.94    0.17
   5   4  -6    2.85    0.18
  -5  -4   6    2.99    0.26
  -5  -5   6    4.92    0.34
  -5  -6   6    2.57    0.31
   4  -5  -6   -0.01    0.05
   4  -4  -6    0.83    0.09
   4  -3  -6   86.31    2.41
  -4   3   6   88.33    2.39
   4  -2  -6    7.35    0.29
  -4   2   6    8.02    0.28
   4  -1  -6   66.10    1.87
  -4   1   6   67.83    1.87
   4   0  -6   14.72    0.49
  -4   0   6   15.11    0.49
   4   1  -6   67.19    1.89
  -4  -1   6   67.34    1.89
   4   2  -6    7.71    0.29
   4   2  -6    7.25    0.29
  -4  -2   6    7.92    0.31
   4   3  -6   86.92    2.36
  -4  -3   6   82.85    2.31
  -4  -3   6   84.16    2.37
   4   4  -6    1.04    0.11
  -4  -4   6    0.91    0.12
  -4  -4   6    0.91    0.17
  -4  -5   6    0.09    0.11
  -4  -6   6    1.97    0.28
   3  -5  -6    0.20    0.06
   3  -4  -6    3.92    0.19
   3  -3  -6    7.57    0.29
  -3   3   6    7.69    0.26
  -3   3   6    7.11    0.25
   3  -2  -6   74.81    2.12
  -3   2   6   78.43    2.12
   3  -1  -6   23.49    0.72
  -3   1   6   23.87    0.71
   3   0  -6  105.39    2.86
  -3   0   6  102.86    2.86
   3   1  -6   22.56    0.70
  -3  -1   6   23.86    0.71
   3   2  -6   76.79    2.18
  -3  -2   6   78.92    2.20
  -3  -2   6   80.34    2.12
   3   3  -6    7.36    0.28
   3   3  -6    7.21    0.28
  -3  -3   6    7.28    0.29
  -3  -3   6    7.37    0.33
   3   4  -6    3.36    0.16
  -3  -4   6    3.42    0.19
  -3  -4   6    3.40    0.26
  -3  -5   6    0.23    0.14
  -3  -6   6    0.13    0.16
   2  -6  -6    9.04    0.32
   2  -5  -6    8.55    0.32
   2  -4  -6    1.22    0.12
   2  -3  -6    8.46    0.31
  -2   3   6    8.15    0.29
  -2   3   6    8.69    0.29
   2  -2  -6  111.39    3.07
  -2   2   6  112.88    3.06
   2  -1  -6   65.45    1.84
  -2   1   6   66.59    1.84
   2   0  -6  395.30   10.74
  -2   0   6  405.43   10.74
   2   1  -6   65.97    1.86
  -2  -1   6   67.20    1.86
   2   2  -6  111.89    3.13
  -2  -2   6  117.60    3.02
  -2  -2   6  113.99    3.14
   2   3  -6    8.62    0.30
   2   3  -6    8.98    0.31
  -2  -3   6    8.39    0.32
  -2  -3   6    8.44    0.37
   2   4  -6    1.43    0.09
   2   4  -6    1.57    0.10
  -2  -4   6    1.20    0.19
  -2  -5   6    7.76    0.44
  -2  -6   6    7.81    0.49
   1  -6  -6    2.83    0.18
   1  -5  -6    0.52    0.09
   1  -4  -6   -0.06    0.06
  -1   4   6    0.07    0.03
  -1   4   6    0.03    0.04
   1  -3  -6   18.37    0.59
  -1   3   6   18.70    0.57
  -1   3   6   18.76    0.57
   1  -2  -6   96.75    2.72
  -1   2   6   99.32    2.72
  -1   2   6  100.64    2.72
   1  -1  -6   48.30    1.38
  -1   1   6   48.79    1.38
   1   0  -6  615.35   16.92
  -1   0   6  631.89   16.69
   1   1  -6   47.31    1.35
  -1  -1   6   48.12    1.36
   1   2  -6  100.76    2.75
  -1  -2   6   99.16    2.66
  -1  -2   6  100.50    2.76
   1   3  -6   18.50    0.56
  -1  -3   6   18.08    0.63
  -1  -3   6   18.56    0.59
   1   4  -6    0.04    0.03
   1   4  -6    0.02    0.03
  -1  -4   6   -0.09    0.08
  -1  -4   6   -0.01    0.02
  -1  -5   6    0.23    0.14
  -1  -6   6    2.28    0.29
   0  -6  -6    7.36    0.32
   0  -5  -6   15.78    0.54
   0  -4  -6    8.18    0.33
   0   4   6    8.18    0.28
   0  -3  -6   13.28    0.46
   0   3   6   13.40    0.45
   0   3   6   13.79    0.45
   0  -2  -6   92.66    2.56
   0   2   6   92.16    2.55
   0   2   6   92.36    2.56
   0  -1  -6   82.65    2.32
   0   1   6   84.77    2.32
   0   0  -6  140.74    3.85
   0   0   6  141.47    3.85
   0   1  -6   86.79    2.40
   0  -1   6   87.22    2.41
   0   2  -6   91.92    2.52
   0  -2   6   93.13    2.53
   0  -2   6   89.47    2.44
   0   3  -6   13.37    0.43
   0  -3   6   13.75    0.46
   0  -3   6   13.68    0.51
   0  -4   6    8.46    0.41
   0  -5   6   14.49    0.63
   0  -6   6    6.25    0.45
   0  -6   6    5.98    0.25
  -1  -6  -6    9.21    0.39
  -1  -5  -6   16.24    0.57
  -1  -4  -6   33.84    1.02
   1   4   6   32.99    0.99
  -1  -3  -6    1.77    0.15
   1   3   6    2.13    0.14
  -1  -2  -6   23.71    0.75
   1   2   6   24.95    0.75
   1   2   6   24.23    0.75
  -1  -1  -6    9.53    0.34
   1   1   6    8.93    0.33
   1   1   6    9.10    0.34
  -1   0  -6  341.64    9.37
   1   0   6  355.38    9.38
  -1   1  -6    9.53    0.34
   1  -1   6    9.59    0.35
   1  -1   6    9.50    0.33
  -1   2  -6   23.75    0.73
   1  -2   6   24.95    0.75
   1  -2   6   24.36    0.75
  -1   3  -6    2.04    0.12
   1  -3   6    1.82    0.18
   1  -3   6    2.10    0.14
   1  -4   6   32.67    1.06
   1  -5   6   14.43    0.63
   1  -6   6    7.71    0.48
  -2  -6  -6    0.11    0.09
  -2  -5  -6   24.66    0.81
  -2  -4  -6   30.23    0.95
  -2  -3  -6    6.38    0.29
   2   3   6    6.23    0.28
  -2  -2  -6   54.06    1.59
   2   2   6   55.85    1.62
   2   2   6   55.43    1.59
  -2  -1  -6    0.50    0.09
   2   1   6    0.63    0.09
   2   1   6    0.38    0.08
  -2   0  -6  104.54    2.92
   2   0   6  107.49    2.93
   2   0   6  105.28    2.93
  -2   1  -6    0.53    0.08
   2  -1   6    0.62    0.08
   2  -1   6    0.75    0.10
   2  -1   6    0.83    0.10
  -2   2  -6   54.76    1.59
   2  -2   6   57.06    1.61
   2  -2   6   57.37    1.57
  -2   3  -6    6.17    0.24
   2  -3   6    6.23    0.32
   2  -3   6    6.26    0.27
   2  -4   6   27.64    0.95
   2  -4   6   28.59    0.86
   2  -5   6   23.77    0.89
   2  -5   6   23.30    0.73
   2  -6   6    0.05    0.15
  -3  -6  -6    3.54    0.26
  -3  -4  -6   32.67    1.04
  -3  -3  -6   19.99    0.69
   3   3   6   20.85    0.68
  -3  -2  -6   22.84    0.74
   3   2   6   22.47    0.73
  -3  -1  -6   12.92    0.47
   3   1   6   12.77    0.47
   3   1   6   13.45    0.47
  -3   0  -6  379.11   10.22
   3   0   6  379.26    9.67
   3   0   6  389.52   10.23
   3   0   6  369.16   10.22
  -3   1  -6   12.94    0.45
   3  -1   6   13.13    0.46
   3  -1   6   12.91    0.42
   3  -1   6   12.61    0.45
  -3   2  -6   22.55    0.71
   3  -2   6   23.05    0.72
   3  -2   6   22.94    0.73
   3  -2   6   23.53    0.74
  -3   3  -6   20.38    0.63
   3  -3   6   19.90    0.70
   3  -3   6   20.35    0.66
   3  -3   6   20.51    0.66
   3  -4   6   30.08    0.93
   3  -4   6   30.40    1.01
   3  -5   6    0.31    0.15
   3  -5   6    0.33    0.08
   3  -6   6    3.33    0.36
  -4  -6  -6    4.63    0.31
  -4  -5  -6    3.24    0.26
  -4  -4  -6    3.70    0.26
  -4  -3  -6   96.61    2.74
  -4  -3  -6   98.00    2.76
   4   3   6   95.40    2.74
  -4  -2  -6    4.02    0.24
  -4  -2  -6    4.39    0.26
   4   2   6    4.75    0.25
  -4  -1  -6  123.93    3.37
  -4  -1  -6  120.11    3.36
   4   1   6  117.67    3.36
  -4   0  -6    8.77    0.36
   4   0   6    9.02    0.37
   4   0   6    9.15    0.37
   4   0   6    9.31    0.29
  -4   1  -6  120.18    3.34
   4  -1   6  119.59    3.35
   4  -1   6  121.69    3.15
   4  -1   6  120.94    3.35
  -4   2  -6    4.55    0.22
   4  -2   6    4.08    0.22
   4  -2   6    4.02    0.23
   4  -2   6    4.05    0.23
  -4   3  -6   95.42    2.66
   4  -3   6   95.12    2.69
   4  -3   6   97.06    2.69
   4  -3   6   96.47    2.63
   4  -4   6    3.16    0.28
   4  -4   6    3.27    0.21
   4  -5   6    3.21    0.31
   4  -5   6    3.28    0.20
   4  -6   6    3.92    0.37
  -5  -5  -6   37.43    1.22
  -5  -4  -6    9.80    0.45
  -5  -3  -6    9.94    0.44
  -5  -3  -6    9.09    0.42
   5   3   6   10.04    0.43
  -5  -2  -6   59.68    1.75
  -5  -2  -6   58.49    1.74
   5   2   6   58.00    1.74
  -5  -1  -6   49.31    1.47
   5   1   6   48.85    1.47
  -5   0  -6    2.49    0.20
   5   0   6    2.42    0.19
   5   0   6    2.49    0.12
   5   0   6    2.34    0.19
  -5   1  -6   46.62    1.43
   5  -1   6   49.70    1.45
   5  -1   6   48.85    1.46
   5  -1   6   49.46    1.34
  -5   2  -6   57.57    1.70
   5  -2   6   58.45    1.73
   5  -2   6   60.41    1.65
   5  -2   6   59.39    1.72
  -5   3  -6    9.80    0.37
   5  -3   6    9.39    0.39
   5  -3   6    9.45    0.43
   5  -4   6    9.79    0.48
   5  -4   6    9.66    0.40
   5  -5   6   36.94    1.11
   5  -5   6   35.53    1.24
  -6  -5  -6    0.46    0.15
  -6  -4  -6   26.00    0.91
  -6  -3  -6    1.02    0.15
   6   3   6    1.40    0.18
  -6  -2  -6   55.83    1.68
   6   2   6   55.67    1.68
  -6  -1  -6    0.30    0.11
   6   1   6    0.40    0.11
  -6   0  -6  140.68    4.05
   6   0   6  150.52    3.73
   6   0   6  146.33    4.07
  -6   1  -6    0.28    0.10
   6  -1   6    0.31    0.10
   6  -1   6    0.26    0.10
   6  -1   6    0.30    0.08
  -6   2  -6   56.46    1.64
   6  -2   6   57.72    1.59
   6  -2   6   55.06    1.66
   6  -2   6   55.13    1.67
   6  -3   6    1.25    0.15
   6  -3   6    1.32    0.17
   6  -4   6   26.16    0.86
   6  -4   6   26.17    0.93
   6  -5   6    0.34    0.18
   6  -5   6    0.35    0.11
  -7  -4  -6   13.96    0.61
  -7  -3  -6    4.52    0.32
   7   3   6    4.60    0.32
  -7  -2  -6   25.15    0.88
   7   2   6   25.50    0.89
  -7  -1  -6    7.54    0.37
   7   1   6    7.70    0.39
  -7   0  -6   49.52    1.50
   7   0   6   48.60    1.51
  -7   1  -6    8.20    0.38
   7  -1   6    8.26    0.31
   7  -1   6    7.55    0.39
  -7   2  -6   26.34    0.85
   7  -2   6   24.62    0.87
   7  -2   6   26.35    0.82
   7  -3   6    4.79    0.29
   7  -3   6    4.48    0.30
   7  -4   6   13.75    0.55
   7  -4   6   14.12    0.62
   7  -5   6   -0.14    0.09
   7  -5   6   -0.15    0.14
  -8  -4  -6   12.69    0.59
  -8  -3  -6   51.87    1.63
   8   3   6   51.64    1.63
  -8  -2  -6    6.47    0.38
   8   2   6    6.52    0.37
  -8  -1  -6   43.89    1.39
   8   1   6   43.48    1.40
  -8   0  -6   27.96    0.95
   8   0   6   27.25    0.96
  -8   1  -6   44.32    1.38
   8  -1   6   45.11    1.24
   8  -1   6   43.93    1.41
  -8   2  -6    6.34    0.33
   8  -2   6    6.63    0.36
   8  -2   6    6.36    0.32
   8  -3   6   49.61    1.55
   8  -3   6   50.86    1.51
   8  -4   6   13.05    0.60
   8  -4   6   12.66    0.54
   8  -5   6   -0.01    0.15
   8  -5   6    0.05    0.11
  -9  -3  -6    5.08    0.36
   9   3   6    5.17    0.36
  -9  -2  -6    2.40    0.26
   9   2   6    2.53    0.27
  -9  -1  -6   62.09    1.92
   9   1   6   63.50    1.94
  -9   0  -6   32.60    1.10
   9   0   6   32.98    1.12
  -9   1  -6   61.58    1.88
   9  -1   6   63.41    1.92
   9  -2   6    2.69    0.21
   9  -2   6    2.40    0.25
   9  -3   6    5.24    0.33
   9  -3   6    4.86    0.33
   9  -4   6    0.99    0.18
   9  -4   6    0.97    0.20
 -10  -3  -6   15.96    0.70
  10   3   6   15.80    0.71
 -10  -2  -6    1.99    0.24
  10   2   6    1.74    0.23
 -10  -1  -6    9.04    0.47
  10   1   6    9.90    0.50
 -10   0  -6   33.54    1.14
  10   0   6   33.53    1.17
 -10   1  -6    9.62    0.46
  10  -1   6    9.31    0.48
  10  -2   6    1.73    0.22
  10  -3   6   15.64    0.66
 -11  -2  -6    3.98    0.35
  11   2   6    3.95    0.34
 -11  -1  -6    4.54    0.34
  11   1   6    4.24    0.37
 -11   0  -6   -0.06    0.13
  11   0   6    0.08    0.14
 -11   1  -6    4.34    0.33
  11  -1   6    4.47    0.34
  11  -2   6    3.59    0.32
  12   2   6    6.01    0.45
 -12  -1  -6    5.42    0.41
  12   1   6    4.89    0.40
 -12   0  -6    0.34    0.15
  12   0   6    0.21    0.14
  12  -1   6    5.24    0.46
 -13  -1  -6   -0.07    0.13
 -13   0  -6   23.36    0.94
  16   0  -7   -0.07    0.13
  16   1  -7    1.18    0.25
  16   2  -7    3.01    0.34
  15  -1  -7    5.05    0.38
  15   0  -7    0.05    0.15
  15   1  -7    4.81    0.38
  15   2  -7    1.89    0.28
  14  -3  -7    0.08    0.13
  14  -2  -7    7.56    0.45
  14  -1  -7    0.02    0.12
  14   0  -7    0.00    0.13
  14   1  -7   -0.01    0.12
  14   2  -7    7.59    0.46
  14   3  -7    0.14    0.15
  13  -4  -7   -0.06    0.10
  13  -3  -7    0.03    0.11
  13  -2  -7    3.45    0.30
  13  -1  -7    6.33    0.39
  13   0  -7    0.11    0.12
  13   1  -7    6.57    0.41
  13   2  -7    3.81    0.33
  13   3  -7   -0.05    0.13
 -13  -3   7   -0.14    0.08
  12  -4  -7    0.87    0.16
  12  -3  -7    3.05    0.27
  12  -2  -7    5.16    0.34
  12  -1  -7    6.38    0.37
  12   0  -7   -0.09    0.10
  12   1  -7    6.73    0.40
  12   2  -7    5.34    0.36
  12   3  -7    2.75    0.27
 -12  -3   7    2.77    0.23
 -12  -4   7    1.04    0.17
  11  -5  -7    0.02    0.10
  11  -4  -7    0.06    0.09
  11  -3  -7    0.66    0.14
  11  -2  -7    0.20    0.12
  11  -1  -7    2.23    0.24
  11   0  -7   -0.22    0.09
  11   1  -7    1.92    0.21
  11   2  -7    0.01    0.13
  11   3  -7    0.49    0.15
 -11  -3   7    0.60    0.13
 -11  -4   7   -0.09    0.09
 -11  -5   7    0.16    0.13
  10  -5  -7    5.56    0.30
  10  -4  -7    1.43    0.17
  10  -3  -7    9.30    0.42
  10  -2  -7   20.91    0.72
  10  -2  -7   20.24    0.73
  10  -1  -7    8.95    0.40
  10  -1  -7    8.76    0.42
  10   0  -7   -0.02    0.10
  10   1  -7    8.96    0.43
  10   2  -7   19.15    0.71
  10   3  -7    9.99    0.47
 -10  -3   7   10.15    0.43
 -10  -4   7    1.77    0.21
 -10  -5   7    5.41    0.37
   9  -5  -7    0.03    0.08
   9  -4  -7   24.15    0.80
   9  -3  -7    2.96    0.23
   9  -2  -7    0.33    0.11
   9  -2  -7    0.22    0.10
   9  -1  -7   13.25    0.50
   9  -1  -7   13.18    0.52
   9   0  -7    0.11    0.09
   9   1  -7   13.38    0.53
   9   2  -7    0.27    0.12
   9   3  -7    2.86    0.25
  -9  -3   7    2.58    0.22
  -9  -4   7   23.21    0.81
  -9  -5   7   -0.03    0.10
   8  -5  -7    4.07    0.23
   8  -4  -7    0.10    0.08
   8  -3  -7    1.69    0.18
   8  -3  -7    1.59    0.17
   8  -2  -7   41.23    1.25
   8  -2  -7   41.26    1.24
   8  -1  -7   14.93    0.53
   8  -1  -7   14.62    0.54
   8   0  -7   -0.03    0.07
   8   0  -7    0.06    0.07
   8   1  -7   14.54    0.55
  -8  -1   7   15.42    0.56
   8   2  -7   41.00    1.26
  -8  -2   7   41.04    1.27
   8   3  -7    1.95    0.20
  -8  -3   7    1.85    0.20
  -8  -3   7    1.76    0.19
  -8  -4   7   -0.04    0.10
  -8  -5   7    4.28    0.32
   7  -5  -7    2.16    0.16
   7  -4  -7   16.49    0.56
   7  -3  -7    0.76    0.12
   7  -2  -7    0.10    0.08
   7  -1  -7    0.69    0.11
   7   0  -7   -0.03    0.05
   7   0  -7    0.01    0.06
  -7   0   7   -0.03    0.05
   7   1  -7    0.83    0.12
   7   1  -7    0.79    0.11
  -7  -1   7    0.72    0.12
   7   2  -7    0.05    0.09
  -7  -2   7    0.16    0.09
   7   3  -7    0.62    0.12
  -7  -3   7    0.67    0.14
  -7  -3   7    0.72    0.13
  -7  -4   7   16.72    0.64
  -7  -5   7    2.04    0.25
  -7  -6   7    3.47    0.34
   6  -5  -7    4.49    0.22
   6  -4  -7   37.08    1.10
   6  -3  -7    8.18    0.33
   6  -2  -7   11.35    0.42
   6  -1  -7   43.46    1.32
  -6   1   7   46.47    1.32
   6   0  -7    0.00    0.05
  -6   0   7    0.04    0.06
   6   1  -7   45.41    1.34
   6   1  -7   45.06    1.33
  -6  -1   7   45.76    1.34
   6   2  -7   11.69    0.44
  -6  -2   7   11.59    0.45
   6   3  -7    8.45    0.36
  -6  -3   7    8.78    0.38
  -6  -3   7    8.69    0.39
  -6  -4   7   36.52    1.15
  -6  -5   7    4.43    0.32
  -6  -6   7    3.63    0.35
   5  -5  -7    0.24    0.07
   5  -4  -7   50.81    1.46
   5  -3  -7   13.50    0.48
  -5   3   7   14.45    0.46
   5  -2  -7    2.83    0.18
  -5   2   7    3.23    0.17
   5  -1  -7   58.04    1.67
  -5   1   7   58.69    1.66
   5   0  -7    0.05    0.05
  -5   0   7    0.03    0.04
   5   1  -7   58.38    1.67
  -5  -1   7   57.84    1.67
   5   2  -7    2.81    0.18
  -5  -2   7    3.04    0.19
   5   3  -7   13.32    0.48
  -5  -3   7   14.31    0.50
  -5  -3   7   13.47    0.51
  -5  -4   7   48.87    1.47
  -5  -5   7    0.25    0.12
  -5  -6   7    0.08    0.15
   4  -5  -7    4.02    0.20
   4  -4  -7   19.67    0.63
   4  -3  -7    2.06    0.15
  -4   3   7    2.26    0.13
   4  -2  -7   37.19    1.10
  -4   2   7   37.99    1.10
   4  -1  -7    5.06    0.23
  -4   1   7    5.35    0.23
   4   0  -7   -0.04    0.04
  -4   0   7    0.03    0.05
   4   1  -7    5.15    0.23
  -4  -1   7    5.21    0.24
   4   2  -7   37.22    1.12
  -4  -2   7   38.73    1.13
   4   3  -7    1.99    0.15
  -4  -3   7    2.08    0.16
  -4  -3   7    2.38    0.20
   4   4  -7   18.86    0.63
  -4  -4   7   19.72    0.71
  -4  -5   7    3.57    0.31
  -4  -6   7    2.50    0.31
   3  -6  -7   13.64    0.47
   3  -5  -7    1.03    0.12
   3  -4  -7    1.76    0.15
  -3   4   7    2.20    0.09
   3  -3  -7    2.32    0.16
  -3   3   7    2.49    0.14
  -3   3   7    2.39    0.13
   3  -2  -7    1.74    0.14
  -3   2   7    1.52    0.12
   3  -1  -7   -0.07    0.05
  -3   1   7    0.05    0.05
   3   0  -7   -0.03    0.04
  -3   0   7   -0.04    0.04
   3   1  -7   -0.04    0.04
  -3  -1   7    0.09    0.05
   3   2  -7    1.64    0.13
  -3  -2   7    1.73    0.14
  -3  -2   7    1.99    0.15
   3   3  -7    2.25    0.15
  -3  -3   7    2.20    0.16
  -3  -3   7    2.64    0.20
   3   4  -7    1.57    0.13
  -3  -4   7    1.61    0.15
  -3  -4   7    1.62    0.21
  -3  -5   7    0.81    0.18
  -3  -6   7   12.75    0.63
   2  -6  -7   11.93    0.42
   2  -5  -7    7.74    0.32
   2  -4  -7   58.92    1.69
  -2   4   7   59.87    1.64
   2  -3  -7    4.16    0.21
  -2   3   7    4.36    0.20
  -2   3   7    4.13    0.19
   2  -2  -7   44.41    1.29
  -2   2   7   44.60    1.28
   2  -1  -7   15.25    0.51
  -2   1   7   15.80    0.51
   2   0  -7   -0.10    0.04
  -2   0   7   -0.11    0.04
   2   1  -7   15.19    0.50
  -2  -1   7   15.71    0.51
   2   2  -7   45.67    1.32
  -2  -2   7   45.94    1.30
  -2  -2   7   46.55    1.34
   2   3  -7    4.34    0.20
  -2  -3   7    4.23    0.22
  -2  -3   7    4.15    0.25
  -2  -4   7   55.74    1.64
  -2  -4   7   54.85    1.60
  -2  -5   7    7.57    0.43
  -2  -6   7   10.73    0.58
   1  -6  -7    1.44    0.16
   1  -5  -7    9.09    0.37
   1  -3  -7   41.63    1.21
  -1   3   7   40.64    1.19
   1  -2  -7    3.85    0.20
  -1   2   7    3.95    0.20
  -1   2   7    4.02    0.20
   1  -1  -7    2.31    0.15
  -1   1   7    2.42    0.15
   1   0  -7   -0.04    0.04
  -1   0   7    0.01    0.05
   1   1  -7    2.18    0.14
  -1  -1   7    2.47    0.15
   1   2  -7    4.17    0.20
  -1  -2   7    3.96    0.20
  -1  -2   7    4.58    0.24
   1   3  -7   40.87    1.19
  -1  -3   7   40.88    1.23
  -1  -3   7   42.51    1.22
  -1  -4   7   -0.04    0.06
  -1  -4   7   -0.11    0.08
  -1  -5   7    8.20    0.46
  -1  -6   7    1.23    0.25
   0  -6  -7    9.26    0.39
   0  -5  -7    3.43    0.22
   0  -4  -7    1.89    0.17
   0  -3  -7    3.30    0.20
   0   3   7    3.65    0.19
   0  -2  -7    2.17    0.16
   0   2   7    2.08    0.15
   0   2   7    2.02    0.14
   0  -1  -7   16.54    0.55
   0   1   7   17.08    0.55
   0   0  -7   -0.12    0.05
   0   0   7   -0.03    0.05
   0   1  -7   17.52    0.57
   0  -1   7   17.61    0.57
   0   2  -7    1.93    0.13
   0  -2   7    1.88    0.14
   0  -2   7    1.99    0.16
   0   3  -7    3.39    0.17
   0  -3   7    3.33    0.23
   0  -3   7    3.56    0.20
   0  -4   7    2.00    0.23
   0  -5   7    3.27    0.31
   0  -6   7    8.61    0.52
   0  -6   7    8.50    0.33
  -1  -6  -7    0.27    0.10
  -1  -5  -7    2.20    0.20
  -1  -4  -7   25.59    0.83
  -1  -3  -7    2.09    0.17
   1   3   7    1.98    0.15
  -1  -2  -7   20.66    0.67
   1   2   7   20.11    0.66
  -1  -1  -7   73.58    2.12
   1   1   7   76.12    2.12
   1   1   7   76.13    2.13
  -1   0  -7   -0.02    0.06
   1   0   7   -0.02    0.06
  -1   1  -7   72.91    2.06
   1  -1   7   75.06    2.07
   1  -1   7   71.56    1.95
  -1   2  -7   20.24    0.64
   1  -2   7   19.86    0.65
   1  -2   7   20.32    0.65
  -1   3  -7    2.16    0.14
   1  -3   7    2.27    0.16
   1  -3   7    2.14    0.20
   1  -4   7   24.95    0.87
   1  -5   7    1.60    0.25
   1  -6   7    0.18    0.17
   1  -6   7    0.09    0.07
  -2  -6  -7    0.53    0.13
  -2  -5  -7   24.06    0.81
  -2  -4  -7    2.28    0.21
  -2  -3  -7   43.90    1.31
   2   3   7   43.09    1.29
  -2  -2  -7    9.50    0.38
   2   2   7    9.70    0.38
  -2  -1  -7    9.40    0.37
   2   1   7    9.66    0.37
   2   1   7    9.51    0.38
  -2   0  -7   -0.19    0.06
   2   0   7   -0.09    0.06
  -2   1  -7    9.09    0.36
   2  -1   7   10.28    0.39
   2  -1   7   10.29    0.35
   2  -1   7    9.77    0.38
  -2   2  -7    8.74    0.35
   2  -2   7    9.86    0.37
   2  -2   7    9.45    0.38
  -2   3  -7   43.68    1.26
   2  -3   7   42.73    1.30
   2  -3   7   45.05    1.30
   2  -4   7    1.60    0.21
   2  -4   7    1.69    0.15
   2  -5   7   22.09    0.71
   2  -5   7   22.22    0.85
   2  -6   7    0.88    0.23
  -3  -6  -7    3.67    0.28
  -3  -5  -7    0.24    0.10
  -3  -4  -7    1.20    0.16
  -3  -3  -7    0.37    0.10
   3   3   7    0.61    0.11
  -3  -2  -7    3.05    0.21
   3   2   7    3.06    0.21
  -3  -1  -7   18.17    0.63
   3   1   7   18.58    0.63
  -3   0  -7    0.04    0.06
   3   0   7    0.14    0.05
   3   0   7    0.00    0.06
   3   0   7    0.01    0.06
  -3   1  -7   17.47    0.60
   3  -1   7   18.51    0.61
   3  -1   7   18.42    0.57
   3  -1   7   18.05    0.62
  -3   2  -7    2.83    0.18
   3  -2   7    2.96    0.20
   3  -2   7    3.10    0.19
   3  -2   7    2.90    0.19
  -3   3  -7    0.52    0.09
   3  -3   7    0.53    0.10
   3  -3   7    0.38    0.12
   3  -3   7    0.59    0.11
   3  -4   7    1.29    0.21
   3  -4   7    0.97    0.13
   3  -5   7   -0.02    0.07
   3  -5   7    0.13    0.14
   3  -6   7    3.28    0.37
  -4  -5  -7    8.66    0.43
  -4  -4  -7   10.58    0.46
  -4  -3  -7    2.10    0.20
   4   3   7    1.93    0.19
  -4  -2  -7    2.39    0.20
   4   2   7    2.23    0.19
  -4  -1  -7    5.39    0.28
   4   1   7    5.79    0.29
  -4   0  -7   -0.07    0.07
   4   0   7   -0.07    0.07
   4   0   7    0.02    0.04
   4   0   7   -0.03    0.07
  -4   1  -7    5.39    0.27
   4  -1   7    5.81    0.25
   4  -1   7    5.53    0.29
   4  -1   7    5.52    0.28
  -4   2  -7    2.19    0.17
   4  -2   7    2.58    0.19
   4  -2   7    2.62    0.19
   4  -2   7    2.30    0.19
  -4   3  -7    1.82    0.15
   4  -3   7    1.87    0.17
   4  -3   7    1.78    0.18
   4  -3   7    1.69    0.19
   4  -4   7    9.64    0.39
   4  -4   7    9.12    0.47
   4  -5   7    8.15    0.36
   4  -5   7    8.08    0.47
  -5  -5  -7    0.54    0.15
  -5  -4  -7   33.97    1.12
  -5  -3  -7    0.19    0.11
   5   3   7    0.29    0.11
  -5  -2  -7    6.27    0.34
   5   2   7    7.19    0.35
  -5  -1  -7   37.75    1.19
   5   1   7   38.67    1.20
  -5   0  -7   -0.13    0.06
   5   0   7   -0.03    0.04
   5   0   7   -0.10    0.07
  -5   1  -7   39.22    1.21
   5  -1   7   40.40    1.23
   5  -1   7   39.89    1.24
   5  -1   7   39.72    1.12
  -5   2  -7    6.19    0.30
   5  -2   7    6.84    0.33
   5  -2   7    6.57    0.33
   5  -2   7    6.65    0.31
   5  -3   7    0.38    0.12
   5  -3   7    0.40    0.10
   5  -4   7   34.70    1.15
   5  -4   7   35.29    1.10
   5  -5   7    0.43    0.11
   5  -5   7    0.37    0.16
  -6  -4  -7    3.02    0.28
  -6  -3  -7    8.10    0.42
   6   3   7    8.48    0.42
  -6  -2  -7    1.32    0.17
   6   2   7    1.02    0.16
  -6  -1  -7    7.75    0.38
   6   1   7    7.85    0.38
  -6   0  -7   -0.18    0.08
   6   0   7   -0.12    0.08
   6   0   7   -0.01    0.04
  -6   1  -7    8.04    0.37
   6  -1   7    7.97    0.31
   6  -1   7    7.12    0.37
  -6   2  -7    1.33    0.16
   6  -2   7    1.06    0.16
   6  -2   7    1.26    0.16
   6  -2   7    1.43    0.17
   6  -3   7    7.78    0.40
   6  -3   7    8.53    0.39
   6  -4   7    3.10    0.24
   6  -4   7    3.17    0.30
   6  -5   7    8.71    0.52
   6  -5   7    9.48    0.42
  -7  -4  -7    1.09    0.19
  -7  -3  -7    4.28    0.32
   7   3   7    4.45    0.33
  -7  -2  -7    1.46    0.20
   7   2   7    1.50    0.20
  -7  -1  -7    2.53    0.24
   7   1   7    2.51    0.24
  -7   0  -7   -0.08    0.09
   7   0   7   -0.07    0.10
  -7   1  -7    2.34    0.22
   7  -1   7    2.85    0.18
   7  -1   7    2.38    0.22
  -7   2  -7    1.41    0.17
   7  -2   7    1.27    0.17
   7  -2   7    1.70    0.18
   7  -3   7    4.15    0.30
   7  -3   7    4.42    0.29
   7  -4   7    1.24    0.18
   7  -4   7    1.23    0.21
   7  -5   7    2.24    0.23
   7  -5   7    2.67    0.32
  -8  -4  -7    0.57    0.17
  -8  -3  -7    0.95    0.18
   8   3   7    1.16    0.20
  -8  -2  -7    3.29    0.28
   8   2   7    3.44    0.30
  -8  -1  -7    4.67    0.33
   8   1   7    4.56    0.34
  -8   0  -7   -0.24    0.08
   8   0   7    0.22    0.12
  -8   1  -7    4.44    0.31
   8  -1   7    5.01    0.24
   8  -1   7    4.92    0.33
  -8   2  -7    3.16    0.25
   8  -2   7    3.65    0.25
   8  -2   7    3.28    0.27
   8  -3   7    1.05    0.18
   8  -3   7    1.00    0.17
   8  -4   7    0.47    0.14
   8  -4   7    0.31    0.15
  -9  -3  -7    2.59    0.28
   9   3   7    2.34    0.26
  -9  -2  -7    9.28    0.48
   9   2   7    9.06    0.49
  -9  -1  -7    0.53    0.15
   9   1   7    0.39    0.14
  -9   0  -7   -0.04    0.11
   9   0   7   -0.21    0.11
  -9   1  -7    0.39    0.14
   9  -1   7    0.44    0.14
   9  -2   7    8.79    0.46
   9  -2   7    9.51    0.40
   9  -3   7    2.58    0.26
   9  -3   7    2.40    0.25
   9  -4   7    1.04    0.21
 -10  -2  -7    4.31    0.34
  10   2   7    4.57    0.36
 -10  -1  -7    0.03    0.11
  10   1   7   -0.09    0.11
 -10   0  -7   -0.01    0.11
  10   0   7   -0.05    0.11
 -10   1  -7    0.09    0.12
  10  -1   7   -0.03    0.11
  10  -2   7    4.69    0.35
 -11  -2  -7    0.55    0.17
  11   2   7    0.39    0.16
 -11  -1  -7    0.20    0.14
  11   1   7    0.10    0.15
 -11   0  -7   -0.10    0.11
  11   0   7   -0.04    0.13
 -11   1  -7    0.25    0.15
  11  -1   7    0.27    0.15
 -12  -1  -7   -0.12    0.14
  12   1   7   -0.04    0.14
 -12   0  -7   -0.18    0.12
  16   0  -8    1.55    0.27
  16   1  -8    2.05    0.29
  16   2  -8    0.30    0.19
  15  -1  -8    0.37    0.16
  15   0  -8    9.16    0.53
  15   1  -8    0.45    0.17
  15   2  -8   11.82    0.62
  14  -3  -8    0.21    0.14
  14  -2  -8    1.52    0.23
  14  -1  -8    1.95    0.25
  14   0  -8   29.63    1.07
  14   1  -8    2.40    0.28
  14   2  -8    1.23    0.22
  14   3  -8    0.07    0.15
  13  -4  -8    0.05    0.11
  13  -3  -8    7.51    0.42
  13  -2  -8   -0.07    0.11
  13  -1  -8   10.12    0.51
  13   0  -8   30.83    1.09
  13   1  -8   10.75    0.53
  13   2  -8    0.05    0.12
  13   3  -8    7.26    0.45
 -13  -3   8    7.94    0.38
  12  -4  -8   -0.03    0.10
  12  -3  -8    2.78    0.25
  12  -2  -8    0.49    0.14
  12  -1  -8   -0.11    0.11
  12   0  -8    8.46    0.44
  12   1  -8   -0.09    0.13
  12   2  -8    0.42    0.16
  12   3  -8    2.60    0.28
 -12  -3   8    2.65    0.24
 -12  -4   8    0.10    0.11
  11  -5  -8    2.60    0.23
  11  -4  -8    3.35    0.25
  11  -3  -8    1.75    0.20
  11  -2  -8   47.67    1.48
  11  -1  -8    5.02    0.31
  11   0  -8    5.43    0.33
  11   1  -8    4.82    0.32
  11   2  -8   45.57    1.45
  11   3  -8    1.93    0.24
 -11  -3   8    1.76    0.20
 -11  -4   8    3.57    0.28
 -11  -5   8    2.24    0.27
  10  -5  -8    2.91    0.23
  10  -4  -8    0.01    0.09
  10  -3  -8    3.45    0.26
  10  -2  -8   19.93    0.69
  10  -2  -8   18.12    0.69
  10  -1  -8   17.76    0.66
  10  -1  -8   17.66    0.66
  10   0  -8  123.56    3.50
  10   1  -8   16.76    0.65
  10   2  -8   19.07    0.71
  10   3  -8    3.17    0.27
 -10  -3   8    3.47    0.26
 -10  -4   8    0.09    0.11
 -10  -5   8    3.11    0.31
   9  -5  -8    3.53    0.23
   9  -4  -8   23.43    0.79
   9  -3  -8   22.73    0.77
   9  -2  -8   93.77    2.69
   9  -2  -8   94.98    2.68
   9  -1  -8   56.56    1.63
   9  -1  -8   52.74    1.63
   9   0  -8    9.04    0.40
   9   1  -8   54.27    1.63
   9   2  -8   91.94    2.65
   9   3  -8   22.94    0.80
  -9  -3   8   22.04    0.76
  -9  -4   8   21.80    0.78
  -9  -5   8    4.08    0.33
   8  -5  -8    6.66    0.31
   8  -4  -8    2.54    0.20
   8  -3  -8    0.21    0.09
   8  -2  -8   42.32    1.29
   8  -1  -8   22.04    0.73
   8  -1  -8   21.86    0.74
   8   0  -8   18.76    0.67
   8   0  -8   19.50    0.66
   8   1  -8   20.60    0.71
   8   2  -8   43.01    1.34
  -8  -2   8   44.38    1.35
   8   3  -8    0.16    0.10
  -8  -3   8    0.01    0.09
  -8  -3   8    0.04    0.09
  -8  -4   8    2.52    0.25
  -8  -5   8    5.77    0.38
   7  -5  -8    0.62    0.11
   7  -4  -8   -0.02    0.07
   7  -3  -8  134.53    3.73
   7  -2  -8    6.22    0.30
   7  -1  -8   88.35    2.50
   7   0  -8    5.64    0.28
  -7   0   8    6.15    0.31
   7   1  -8   88.00    2.57
  -7  -1   8   93.94    2.58
   7   2  -8    6.60    0.32
  -7  -2   8    6.32    0.31
   7   3  -8  133.46    3.72
  -7  -3   8  131.94    3.56
  -7  -3   8  134.60    3.74
  -7  -4   8    0.00    0.10
  -7  -5   8    0.52    0.15
  -7  -6   8    1.91    0.27
   6  -5  -8    3.24    0.20
   6  -4  -8    7.91    0.33
   6  -3  -8   56.09    1.62
   6  -2  -8   17.98    0.61
   6  -1  -8   21.25    0.71
  -6   1   8   22.27    0.71
   6   0  -8    0.60    0.10
  -6   0   8    0.66    0.10
   6   1  -8   20.85    0.69
  -6  -1   8   21.07    0.69
   6   2  -8   18.93    0.64
  -6  -2   8   18.15    0.64
   6   3  -8   57.76    1.67
  -6  -3   8   54.97    1.63
  -6  -3   8   58.51    1.69
  -6  -4   8    7.71    0.41
  -6  -5   8    3.05    0.28
  -6  -6   8    0.60    0.20
   5  -5  -8   10.28    0.39
   5  -4  -8   42.54    1.26
   5  -3  -8    3.46    0.21
   5  -2  -8  180.54    4.93
   5  -1  -8   31.31    0.98
  -5   1   8   33.07    0.98
   5   0  -8    0.05    0.06
  -5   0   8    0.14    0.06
   5   1  -8   33.25    1.02
  -5  -1   8   33.79    1.02
   5   2  -8  184.29    5.18
  -5  -2   8  195.07    5.20
   5   3  -8    3.85    0.22
  -5  -3   8    3.75    0.25
  -5  -3   8    3.80    0.23
  -5  -4   8   39.61    1.24
  -5  -5   8   10.00    0.51
  -5  -6   8    6.46    0.45
   4  -6  -8   13.03    0.47
   4  -5  -8    7.86    0.33
   4  -4  -8    0.15    0.07
   4  -3  -8   19.87    0.65
   4  -2  -8    2.58    0.18
  -4   2   8    2.65    0.17
   4  -1  -8   19.05    0.64
  -4   1   8   20.15    0.64
   4   0  -8    9.51    0.36
  -4   0   8    9.27    0.36
   4   1  -8   19.86    0.64
  -4  -1   8   19.68    0.65
   4   2  -8    2.48    0.18
  -4  -2   8    2.79    0.18
   4   3  -8   20.53    0.67
  -4  -3   8   20.53    0.71
  -4  -3   8   21.59    0.70
  -4  -4   8   -0.01    0.10
  -4  -5   8    7.21    0.42
  -4  -6   8   11.14    0.59
   3  -6  -8    0.87    0.12
   3  -5  -8    2.04    0.17
   3  -4  -8    0.63    0.10
   3  -3  -8  106.93    2.93
  -3   3   8  103.85    2.90
   3  -2  -8  152.63    4.17
  -3   2   8  151.99    4.16
   3  -1  -8   44.02    1.29
  -3   1   8   44.05    1.28
   3   0  -8    3.48    0.19
  -3   0   8    3.54    0.19
   3   1  -8   45.47    1.31
  -3  -1   8   44.68    1.32
   3   2  -8  156.40    4.33
  -3  -2   8  160.07    4.34
   3   3  -8  107.05    2.97
  -3  -3   8  106.72    2.99
  -3  -3   8  107.84    2.91
  -3  -4   8    0.60    0.14
  -3  -5   8    1.92    0.24
  -3  -6   8    0.85    0.22
   2  -6  -8    4.59    0.25
   2  -5  -8    4.60    0.25
   2  -4  -8   17.25    0.59
   2  -3  -8    4.60    0.23
  -2   3   8    4.37    0.22
   2  -2  -8    0.44    0.09
  -2   2   8    0.37    0.08
   2  -1  -8   -0.01    0.06
  -2   1   8    0.16    0.06
   2   0  -8    0.06    0.05
  -2   0   8    0.29    0.07
   2   1  -8   -0.06    0.05
  -2  -1   8   -0.03    0.06
   2   2  -8    0.38    0.08
  -2  -2   8    0.53    0.10
  -2  -2   8    0.40    0.09
   2   3  -8    4.35    0.22
  -2  -3   8    4.34    0.23
  -2  -3   8    4.32    0.27
  -2  -4   8   16.50    0.65
  -2  -5   8    4.30    0.34
  -2  -6   8    4.19    0.39
   1  -6  -8    1.50    0.16
   1  -5  -8   29.78    0.94
   1  -4  -8    1.11    0.13
   1  -3  -8   48.71    1.41
  -1   3   8   47.42    1.39
   1  -2  -8   18.63    0.61
  -1   2   8   18.32    0.61
   1  -1  -8  271.00    7.37
  -1   1   8  273.91    7.37
   1   0  -8    2.98    0.18
  -1   0   8    3.18    0.18
   1   1  -8  268.79    7.37
  -1  -1   8  276.45    7.38
   1   2  -8   18.44    0.61
  -1  -2   8   18.90    0.62
  -1  -2   8   19.22    0.63
   1   3  -8   49.19    1.43
  -1  -3   8   49.79    1.46
  -1  -3   8   50.78    1.46
  -1  -4   8    1.33    0.20
  -1  -5   8   27.67    0.99
  -1  -6   8    1.57    0.27
   0  -6  -8    8.11    0.37
   0  -5  -8   11.10    0.45
   0  -4  -8    0.15    0.09
   0  -3  -8  112.05    3.14
   0   3   8  112.95    3.12
   0  -2  -8    0.04    0.07
   0   2   8    0.09    0.07
   0  -1  -8    3.54    0.21
   0   1   8    3.59    0.20
   0   0  -8    0.13    0.07
   0   0   8    0.43    0.09
   0   1  -8    3.42    0.20
   0  -1   8    3.69    0.21
   0   2  -8    0.11    0.06
   0  -2   8    0.04    0.07
   0  -2   8    0.12    0.07
   0   3  -8  112.99    3.12
   0  -3   8  114.82    3.16
   0  -3   8  112.51    3.07
   0  -4   8    0.43    0.14
   0  -5   8    8.66    0.48
   0  -6   8    7.18    0.48
   0  -6   8    7.24    0.31
  -1  -6  -8    0.71    0.14
  -1  -5  -8   18.01    0.65
  -1  -4  -8    3.69    0.24
  -1  -3  -8    5.52    0.29
   1   3   8    5.58    0.27
  -1  -2  -8  184.07    4.94
   1   2   8  175.91    4.93
  -1  -1  -8   63.49    1.83
   1   1   8   63.43    1.83
   1   1   8   63.98    1.83
  -1   0  -8    0.59    0.10
   1   0   8    0.66    0.10
  -1   1  -8   61.78    1.81
   1  -1   8   64.39    1.72
   1  -1   8   63.71    1.82
  -1   2  -8  182.89    5.02
   1  -2   8  180.82    4.80
   1  -2   8  189.02    5.04
  -1   3  -8    5.35    0.24
   1  -3   8    5.63    0.28
   1  -3   8    5.40    0.32
   1  -4   8    3.79    0.30
   1  -5   8   15.36    0.68
   1  -6   8    0.44    0.19
   1  -6   8    0.51    0.10
  -2  -6  -8    0.88    0.16
  -2  -4  -8    7.29    0.36
  -2  -3  -8   14.40    0.55
   2   3   8   14.99    0.54
  -2  -2  -8   60.06    1.79
   2   2   8   63.23    1.80
  -2  -1  -8   71.54    2.02
   2   1   8   69.01    2.02
  -2   0  -8    4.59    0.25
   2   0   8    4.98    0.25
   2   0   8    5.02    0.26
  -2   1  -8   70.65    2.01
   2  -1   8   70.95    1.90
   2  -1   8   71.95    2.02
   2  -1   8   67.94    2.02
  -2   2  -8   62.76    1.78
   2  -2   8   60.92    1.73
   2  -2   8   62.87    1.80
  -2   3  -8   14.47    0.51
   2  -3   8   15.08    0.58
   2  -3   8   15.35    0.54
   2  -4   8    6.95    0.32
   2  -4   8    6.93    0.40
   2  -5   8    0.26    0.15
   2  -5   8    0.26    0.09
   2  -6   8    0.80    0.22
   2  -6   8    0.76    0.12
  -3  -5  -8    0.52    0.14
  -3  -4  -8   13.06    0.54
  -3  -3  -8   29.54    0.96
   3   3   8   28.31    0.94
  -3  -2  -8   46.61    1.43
   3   2   8   48.54    1.44
  -3  -1  -8    4.98    0.27
   3   1   8    5.14    0.28
  -3   0  -8  204.25    5.64
   3   0   8  212.30    5.65
   3   0   8  199.79    5.65
   3   0   8  207.43    5.28
  -3   1  -8    5.17    0.26
   3  -1   8    5.01    0.23
   3  -1   8    5.23    0.27
   3  -1   8    4.72    0.26
  -3   2  -8   48.54    1.45
   3  -2   8   49.78    1.42
   3  -2   8   49.72    1.48
   3  -2   8   49.93    1.47
  -3   3  -8   29.49    0.89
   3  -3   8   28.68    0.92
   3  -3   8   27.74    0.93
   3  -4   8   12.31    0.55
   3  -4   8   11.50    0.46
   3  -5   8    0.65    0.12
   3  -5   8    0.60    0.19
  -4  -5  -8    0.67    0.16
  -4  -4  -8    1.29    0.18
  -4  -3  -8    2.66    0.23
   4   3   8    2.71    0.23
  -4  -2  -8    2.00    0.19
   4   2   8    2.46    0.21
  -4  -1  -8    9.39    0.41
   4   1   8    9.11    0.41
  -4   0  -8    1.24    0.15
   4   0   8    1.75    0.11
   4   0   8    1.24    0.16
  -4   1  -8    9.50    0.40
   4  -1   8    9.08    0.40
   4  -1   8    9.07    0.39
   4  -1   8    9.38    0.35
  -4   2  -8    2.20    0.18
   4  -2   8    2.16    0.19
   4  -2   8    2.15    0.19
   4  -2   8    2.29    0.20
  -4   3  -8    2.89    0.20
   4  -3   8    2.90    0.24
   4  -3   8    2.97    0.22
   4  -4   8    1.35    0.22
   4  -4   8    1.30    0.16
   4  -5   8    0.38    0.17
   4  -5   8    0.42    0.11
  -5  -5  -8   13.87    0.62
  -5  -4  -8    1.40    0.20
  -5  -3  -8    5.53    0.34
   5   3   8    6.83    0.36
  -5  -2  -8    0.26    0.11
   5   2   8    0.19    0.10
  -5  -1  -8   20.69    0.74
   5   1   8   20.60    0.75
   5   1   8   21.52    0.57
  -5   0  -8    0.17    0.10
   5   0   8    0.20    0.09
   5   0   8    0.27    0.06
  -5   1  -8   20.41    0.71
   5  -1   8   20.43    0.73
   5  -1   8   20.55    0.64
  -5   2  -8    0.38    0.11
   5  -2   8    0.20    0.10
   5  -2   8    0.48    0.12
   5  -2   8    0.32    0.11
   5  -3   8    5.79    0.34
   5  -3   8    6.09    0.32
   5  -4   8    1.57    0.22
   5  -4   8    1.68    0.19
   5  -5   8   12.73    0.51
   5  -5   8   13.09    0.63
  -6  -4  -8    0.73    0.16
  -6  -3  -8   34.59    1.16
   6   3   8   35.19    1.16
  -6  -2  -8   18.59    0.71
   6   2   8   18.12    0.70
  -6  -1  -8    3.66    0.26
   6   1   8    3.50    0.26
  -6   0  -8   14.36    0.58
   6   0   8   15.17    0.45
   6   0   8   14.83    0.59
  -6   1  -8    3.33    0.25
   6  -1   8    3.59    0.27
   6  -1   8    3.98    0.21
  -6   2  -8   17.91    0.65
   6  -2   8   18.99    0.64
   6  -2   8   18.06    0.68
   6  -3   8   35.86    1.13
   6  -3   8   34.87    1.14
   6  -4   8    1.12    0.17
   6  -4   8    0.66    0.18
   6  -5   8    1.05    0.16
   6  -5   8    1.05    0.22
  -7  -4  -8    4.07    0.34
  -7  -3  -8   -0.01    0.12
   7   3   8   -0.04    0.11
  -7  -2  -8   24.71    0.90
   7   2   8   25.28    0.91
  -7  -1  -8   16.77    0.67
   7   1   8   16.61    0.67
  -7   0  -8   50.68    1.61
   7   0   8   54.36    1.38
   7   0   8   52.19    1.63
  -7   1  -8   16.20    0.63
   7  -1   8   17.25    0.55
   7  -1   8   15.93    0.65
  -7   2  -8   24.36    0.85
   7  -2   8   24.63    0.88
   7  -2   8   25.50    0.81
   7  -3   8   -0.01    0.11
   7  -3   8    0.07    0.10
   7  -4   8    3.68    0.28
   7  -4   8    4.06    0.33
  -8  -3  -8    1.37    0.22
   8   3   8    1.83    0.23
  -8  -2  -8    6.39    0.39
   8   2   8    6.55    0.40
  -8  -1  -8    3.06    0.29
   8   1   8    2.56    0.28
  -8   0  -8    0.36    0.13
   8   0   8    0.43    0.15
  -8   1  -8    2.89    0.27
   8  -1   8    2.83    0.27
   8  -1   8    3.07    0.19
   8  -2   8    6.53    0.38
   8  -2   8    6.97    0.34
   8  -3   8    1.53    0.20
   8  -3   8    1.70    0.22
   8  -4   8    1.86    0.25
   8  -4   8    1.47    0.22
  -9  -3  -8   -0.02    0.13
  -9  -2  -8   28.66    1.05
   9   2   8   28.86    1.06
  -9  -1  -8    3.69    0.31
   9   1   8    3.92    0.33
  -9   0  -8    9.38    0.48
   9   0   8   10.07    0.51
  -9   1  -8    3.57    0.28
   9  -1   8    4.11    0.33
   9  -2   8   27.16    0.99
   9  -3   8   -0.05    0.11
   9  -3   8    0.08    0.12
 -10  -2  -8    3.23    0.33
  10   2   8    3.19    0.32
 -10  -1  -8    0.65    0.17
  10   1   8    0.35    0.14
 -10   0  -8   53.26    1.69
  10   0   8   52.21    1.72
 -10   1  -8    0.50    0.17
  10  -1   8    0.49    0.15
  10  -2   8    2.72    0.29
  11   2   8    4.54    0.38
 -11  -1  -8   23.29    0.93
  11   1   8   23.92    0.97
 -11   0  -8    4.67    0.37
  11   0   8    4.37    0.37
 -12   0  -8    6.36    0.45
  16   0  -9    0.08    0.16
  16   1  -9    1.17    0.25
  16   2  -9    3.35    0.36
  15  -1  -9    1.86    0.27
  15   0  -9   -0.27    0.14
  15   1  -9    1.62    0.25
  15   2  -9    0.11    0.15
  14  -2  -9    1.53    0.22
  14  -1  -9    0.01    0.11
  14   0  -9    0.01    0.13
  14   1  -9   -0.06    0.13
  14   2  -9    1.78    0.25
  14   3  -9    0.00    0.16
 -14  -3   9    0.03    0.11
  13  -3  -9    9.22    0.47
  13  -2  -9    0.48    0.15
  13  -1  -9    0.02    0.13
  13   0  -9    0.01    0.12
  13   1  -9    0.16    0.13
  13   2  -9    0.44    0.16
  13   3  -9    9.08    0.50
 -13  -3   9    9.37    0.44
 -13  -4   9    0.12    0.12
  12  -4  -9    8.16    0.42
  12  -3  -9    0.47    0.14
  12  -2  -9    0.07    0.11
  12  -1  -9   10.04    0.49
  12   0  -9   -0.14    0.11
  12   1  -9   10.06    0.49
  12   2  -9    0.04    0.13
  12   3  -9    0.25    0.15
 -12  -3   9    0.34    0.13
 -12  -4   9    8.18    0.43
  11  -5  -9    8.83    0.42
  11  -4  -9    0.76    0.15
  11  -3  -9    6.33    0.36
  11  -2  -9    3.84    0.29
  11  -1  -9    5.57    0.33
  11   0  -9   -0.06    0.09
  11   1  -9    5.04    0.34
  11   2  -9    3.40    0.28
  11   3  -9    6.29    0.38
 -11  -3   9    6.11    0.35
 -11  -4   9    0.71    0.16
 -11  -5   9    8.09    0.47
  10  -5  -9    0.03    0.10
  10  -4  -9    2.91    0.24
  10  -3  -9    2.71    0.23
  10  -2  -9    1.89    0.21
  10  -1  -9    2.81    0.25
  10   0  -9   -0.07    0.09
  10   1  -9    2.94    0.26
  10   2  -9    1.93    0.22
  10   3  -9    2.41    0.25
 -10  -3   9    2.73    0.24
 -10  -4   9    3.26    0.28
 -10  -5   9    0.10    0.14
   9  -5  -9   13.66    0.53
   9  -4  -9    8.63    0.39
   9  -3  -9   36.64    1.15
   9  -2  -9   -0.11    0.10
   9  -2  -9    0.04    0.10
   9  -1  -9   12.05    0.49
   9  -1  -9   12.02    0.49
   9   0  -9    0.00    0.09
   9   1  -9   11.65    0.49
   9   2  -9    0.07    0.11
   9   3  -9   37.76    1.20
  -9  -3   9   37.20    1.16
  -9  -4   9    8.26    0.43
  -9  -5   9   13.71    0.63
   8  -5  -9    1.49    0.16
   8  -4  -9   15.07    0.56
   8  -3  -9   10.88    0.45
   8  -2  -9    0.77    0.13
   8  -1  -9    3.10    0.22
   8   0  -9   -0.04    0.07
   8   1  -9    2.95    0.23
   8   2  -9    1.13    0.16
   8   3  -9   10.55    0.46
  -8  -3   9   11.41    0.51
  -8  -3   9   10.10    0.45
  -8  -4   9   14.75    0.61
  -8  -5   9    1.24    0.22
   7  -5  -9    0.31    0.09
   7  -4  -9    0.14    0.08
   7  -3  -9    1.09    0.14
   7  -2  -9   14.90    0.55
   7  -1  -9   15.18    0.55
   7   0  -9   -0.01    0.07
   7   1  -9   14.90    0.56
  -7  -1   9   15.64    0.57
   7   2  -9   15.35    0.57
  -7  -2   9   15.19    0.57
   7   3  -9    0.90    0.14
  -7  -3   9    0.92    0.16
  -7  -3   9    1.10    0.16
  -7  -4   9    0.17    0.12
  -7  -5   9    0.41    0.15
   6  -5  -9    6.47    0.30
   6  -4  -9    0.41    0.10
   6  -3  -9   27.05    0.86
   6  -2  -9    1.68    0.16
   6  -1  -9    8.64    0.36
   6   0  -9   -0.05    0.06
  -6   0   9    0.02    0.06
   6   1  -9    8.91    0.38
  -6  -1   9    9.30    0.39
   6   2  -9    1.77    0.18
  -6  -2   9    2.07    0.19
   6   3  -9   26.75    0.86
  -6  -3   9   26.90    0.88
  -6  -3   9   26.34    0.87
  -6  -4   9    0.40    0.13
  -6  -5   9    5.95    0.40
  -6  -6   9    5.17    0.41
   5  -6  -9    6.50    0.29
   5  -5  -9    1.73    0.16
   5  -4  -9   30.38    0.95
   5  -3  -9    0.31    0.09
   5  -2  -9    5.67    0.28
   5  -1  -9    0.91    0.11
   5   0  -9   -0.05    0.05
  -5   0   9   -0.02    0.05
   5   1  -9    0.99    0.12
  -5  -1   9    1.30    0.14
   5   2  -9    5.31    0.27
  -5  -2   9    5.39    0.28
   5   3  -9    0.36    0.10
  -5  -3   9    0.56    0.12
  -5  -3   9    0.40    0.12
  -5  -4   9   29.02    0.98
  -5  -5   9    1.33    0.22
  -5  -6   9    5.68    0.43
   4  -6  -9    0.06    0.07
   4  -5  -9    7.70    0.34
   4  -4  -9    5.44    0.27
   4  -3  -9   24.44    0.79
   4  -2  -9    1.72    0.16
   4  -1  -9    2.07    0.16
  -4   1   9    2.39    0.16
   4   0  -9   -0.05    0.05
  -4   0   9    0.00    0.05
   4   1  -9    2.11    0.16
  -4  -1   9    2.23    0.16
   4   2  -9    1.77    0.16
  -4  -2   9    2.18    0.18
   4   3  -9   25.23    0.80
  -4  -3   9   24.69    0.83
  -4  -3   9   25.70    0.83
  -4  -4   9    4.50    0.31
  -4  -5   9    6.57    0.42
  -4  -6   9    0.06    0.15
   3  -6  -9    0.70    0.12
   3  -5  -9   -0.08    0.07
   3  -4  -9    0.19    0.08
   3  -3  -9    3.20    0.21
  -3   3   9    3.44    0.20
   3  -2  -9   10.48    0.41
   3  -1  -9    3.19    0.20
  -3   1   9    3.41    0.19
   3   0  -9   -0.04    0.05
  -3   0   9   -0.05    0.04
   3   1  -9    3.24    0.20
  -3  -1   9    3.43    0.20
   3   2  -9   10.64    0.40
  -3  -2   9   10.33    0.41
   3   3  -9    3.17    0.20
  -3  -3   9    3.63    0.25
  -3  -3   9    3.07    0.21
  -3  -4   9    0.00    0.10
  -3  -5   9    0.15    0.13
  -3  -6   9    0.78    0.21
   2  -6  -9    0.48    0.12
   2  -5  -9    0.78    0.13
   2  -4  -9    3.42    0.22
   2  -3  -9   10.84    0.42
  -2   3   9   10.17    0.40
   2  -2  -9    0.44    0.10
   2  -1  -9   26.03    0.84
  -2   1   9   27.66    0.84
   2   0  -9   -0.12    0.04
  -2   0   9    0.01    0.06
   2   1  -9   26.04    0.83
  -2  -1   9   26.76    0.84
   2   2  -9    0.43    0.09
  -2  -2   9    0.39    0.10
  -2  -2   9    0.55    0.11
   2   3  -9   10.85    0.40
  -2  -3   9   11.28    0.47
  -2  -3   9   10.77    0.43
  -2  -4   9    3.23    0.27
  -2  -5   9    0.97    0.20
  -2  -6   9    0.95    0.23
   1  -6  -9   13.45    0.52
   1  -5  -9    7.75    0.36
   1  -4  -9    1.10    0.14
   1  -3  -9   26.92    0.88
  -1   3   9   27.79    0.86
   1  -2  -9   53.60    1.56
  -1   2   9   52.57    1.55
   1  -1  -9    4.54    0.24
  -1   1   9    4.46    0.24
   1   0  -9    0.01    0.06
  -1   0   9    0.04    0.06
   1   1  -9    4.29    0.22
  -1  -1   9    4.21    0.23
   1   2  -9   54.46    1.59
  -1  -2   9   55.29    1.61
  -1  -2   9   55.08    1.55
   1   3  -9   27.49    0.83
  -1  -3   9   27.71    0.87
  -1  -3   9   25.29    0.87
  -1  -4   9    1.06    0.19
  -1  -5   9    7.13    0.43
  -1  -6   9   14.09    0.70
   0  -6  -9    7.76    0.38
   0  -5  -9   -0.01    0.09
   0  -4  -9    8.24    0.38
   0  -3  -9    7.41    0.34
   0   3   9    7.35    0.33
   0  -2  -9    0.18    0.10
   0   2   9    0.19    0.09
   0  -1  -9   23.72    0.77
   0   1   9   24.12    0.78
   0   0  -9    0.00    0.06
   0   0   9    0.00    0.06
   0   1  -9   24.19    0.78
   0  -1   9   24.55    0.79
   0   2  -9    0.14    0.08
   0  -2   9    0.11    0.09
   0  -2   9    0.27    0.10
   0   3  -9    7.44    0.32
   0  -3   9    7.77    0.35
   0  -3   9    7.85    0.39
   0  -4   9    8.78    0.46
   0  -5   9    0.13    0.14
   0  -6   9    6.79    0.47
   0  -6   9    6.74    0.32
  -1  -6  -9    8.02    0.40
  -1  -5  -9    0.51    0.13
  -1  -4  -9   18.83    0.68
  -1  -3  -9    2.74    0.22
   1   3   9    2.68    0.20
  -1  -2  -9   24.71    0.82
   1   2   9   24.78    0.82
  -1  -1  -9   37.01    1.13
   1   1   9   36.50    1.13
  -1   0  -9   -0.08    0.06
   1   0   9   -0.10    0.06
   1   0   9   -0.04    0.07
  -1   1  -9   36.70    1.12
   1  -1   9   37.11    1.13
   1  -1   9   36.41    1.05
  -1   2  -9   24.44    0.80
   1  -2   9   24.68    0.80
   1  -2   9   26.17    0.82
  -1   3  -9    2.71    0.18
   1  -3   9    2.77    0.24
   1  -3   9    2.83    0.21
   1  -4   9   19.15    0.74
   1  -5   9    0.59    0.12
   1  -5   9    0.31    0.17
   1  -6   9    8.11    0.52
   1  -6   9    7.29    0.34
  -2  -5  -9    1.06    0.17
  -2  -4  -9    0.22    0.11
  -2  -3  -9    1.43    0.17
   2   3   9    1.74    0.18
  -2  -2  -9    8.19    0.37
   2   2   9    7.66    0.36
  -2  -1  -9   21.63    0.74
   2   1   9   22.00    0.75
  -2   0  -9   -0.06    0.07
   2   0   9   -0.14    0.07
  -2   1  -9   21.55    0.72
   2  -1   9   21.87    0.73
   2  -1   9   21.30    0.67
   2  -1   9   21.81    0.74
  -2   2  -9    7.55    0.33
   2  -2   9    7.80    0.35
   2  -2   9    7.68    0.35
   2  -2   9    7.88    0.36
  -2   3  -9    1.67    0.16
   2  -3   9    1.29    0.15
   2  -3   9    1.67    0.21
   2  -4   9    0.09    0.09
   2  -4   9    0.26    0.13
   2  -5   9    0.99    0.14
   2  -5   9    0.77    0.20
  -3  -5  -9   10.30    0.49
  -3  -4  -9   17.90    0.68
  -3  -3  -9   15.83    0.61
   3   3   9   14.93    0.59
  -3  -2  -9    0.29    0.10
   3   2   9    0.29    0.10
  -3  -1  -9    0.36    0.11
   3   1   9    0.23    0.10
  -3   0  -9   -0.12    0.07
   3   0   9   -0.02    0.08
   3   0   9    0.11    0.06
  -3   1  -9    0.37    0.10
   3  -1   9    0.33    0.08
   3  -1   9    0.35    0.10
   3  -1   9    0.36    0.10
  -3   2  -9    0.40    0.10
   3  -2   9    0.29    0.10
   3  -2   9    0.25    0.10
   3  -2   9    0.32    0.10
  -3   3  -9   15.43    0.55
   3  -3   9   15.46    0.60
   3  -3   9   15.54    0.58
   3  -4   9   17.29    0.70
   3  -4   9   17.63    0.63
   3  -5   9    9.86    0.54
   3  -5   9    9.74    0.42
  -4  -5  -9    2.48    0.26
  -4  -4  -9    6.39    0.37
  -4  -3  -9    1.09    0.17
   4   3   9    1.25    0.17
  -4  -2  -9    3.82    0.28
   4   2   9    4.24    0.28
  -4  -1  -9    0.99    0.15
   4   1   9    1.36    0.17
  -4   0  -9   -0.06    0.07
   4   0   9    0.00    0.05
   4   0   9   -0.04    0.08
  -4   1  -9    1.45    0.17
   4  -1   9    0.85    0.13
   4  -1   9    1.44    0.14
  -4   2  -9    3.90    0.24
   4  -2   9    3.58    0.24
   4  -2   9    3.43    0.25
   4  -2   9    3.84    0.25
   4  -3   9    1.21    0.16
   4  -3   9    1.56    0.20
   4  -4   9    5.83    0.37
   4  -4   9    5.83    0.32
   4  -5   9    2.32    0.22
   4  -5   9    2.24    0.30
  -5  -4  -9    0.64    0.16
  -5  -3  -9   -0.01    0.11
   5   3   9    0.10    0.11
  -5  -2  -9    6.36    0.37
   5   2   9    6.64    0.36
  -5  -1  -9   20.23    0.75
   5   1   9   21.20    0.77
   5   1   9   21.41    0.58
  -5   0  -9   -0.18    0.07
   5   0   9   -0.14    0.08
   5   0   9   -0.06    0.05
  -5   1  -9   21.04    0.74
   5  -1   9   20.79    0.66
   5  -1   9   20.36    0.75
  -5   2  -9    6.44    0.33
   5  -2   9    6.38    0.35
   5  -2   9    6.27    0.32
   5  -3   9    0.06    0.12
   5  -3   9    0.09    0.10
   5  -4   9    0.45    0.17
   5  -4   9    0.53    0.13
   5  -5   9    0.16    0.10
   5  -5   9    0.12    0.14
  -6  -4  -9    0.47    0.15
  -6  -3  -9    0.04    0.12
   6   3   9    0.02    0.12
  -6  -2  -9    7.36    0.40
   6   2   9    7.82    0.42
  -6  -1  -9    1.70    0.20
   6   1   9    2.16    0.23
  -6   0  -9   -0.15    0.08
   6   0   9    0.01    0.05
   6   0   9   -0.12    0.08
  -6   1  -9    2.16    0.22
   6  -1   9    2.19    0.17
   6  -1   9    1.60    0.20
  -6   2  -9    7.33    0.37
   6  -2   9    6.85    0.38
   6  -2   9    7.49    0.36
   6  -3   9    0.04    0.10
   6  -3   9   -0.12    0.10
   6  -4   9    0.37    0.12
   6  -4   9    0.40    0.15
  -7  -3  -9    0.03    0.11
   7   3   9    0.01    0.11
  -7  -2  -9    0.72    0.16
   7   2   9    0.88    0.18
  -7  -1  -9    0.97    0.17
   7   1   9    1.17    0.19
  -7   0  -9   -0.10    0.10
   7   0   9   -0.04    0.10
  -7   1  -9    1.07    0.18
   7  -1   9    1.36    0.14
   7  -1   9    0.91    0.17
  -7   2  -9    0.91    0.16
   7  -2   9    0.73    0.14
   7  -2   9    0.66    0.15
   7  -3   9   -0.05    0.10
   7  -3   9    0.00    0.10
   7  -4   9    4.16    0.30
   7  -4   9    3.84    0.33
  -8  -3  -9    3.90    0.35
  -8  -2  -9    0.41    0.15
   8   2   9    0.58    0.17
  -8  -1  -9    1.07    0.18
   8   1   9    1.27    0.21
  -8   0  -9   -0.04    0.11
   8   0   9    0.01    0.11
  -8   1  -9    1.19    0.19
   8  -1   9    1.23    0.19
   8  -2   9    0.38    0.14
   8  -2   9    0.34    0.12
   8  -3   9    4.39    0.32
   8  -3   9    3.60    0.30
   8  -4   9    6.76    0.43
  -9  -2  -9    0.03    0.13
   9   2   9    0.03    0.12
  -9  -1  -9    0.78    0.19
   9   1   9    0.51    0.17
  -9   0  -9   -0.02    0.13
   9   0   9   -0.14    0.12
  -9   1  -9    0.51    0.16
   9  -1   9    0.18    0.13
   9  -2   9    0.11    0.12
 -10  -2  -9    1.20    0.22
  10   2   9    1.31    0.25
 -10  -1  -9    1.78    0.25
  10   1   9    2.17    0.29
 -10   0  -9    0.01    0.13
  10   0   9    0.10    0.14
  10  -1   9    1.85    0.27
 -11  -1  -9    3.61    0.35
  11   1   9    3.15    0.36
 -11   0  -9   -0.05    0.13
  16   0 -10   -0.10    0.13
  16   1 -10   20.15    0.88
  16   2 -10    4.47    0.42
  15  -1 -10    0.92    0.21
  15   0 -10   10.83    0.58
  15   1 -10    0.67    0.19
  15   2 -10    4.82    0.39
  14  -2 -10    8.91    0.49
  14  -1 -10   -0.14    0.12
  14   0 -10   10.99    0.56
  14   1 -10   -0.11    0.11
  14   2 -10    8.92    0.51
 -14  -3  10    2.27    0.25
  13  -3 -10   10.12    0.51
  13  -2 -10    7.13    0.42
  13  -1 -10   -0.04    0.12
  13   0 -10    0.42    0.16
  13   1 -10   -0.14    0.12
  13   2 -10    6.55    0.41
  13   3 -10   11.66    0.58
 -13  -3  10   11.35    0.51
 -13  -4  10    1.19    0.21
  12  -4 -10    0.81    0.17
  12  -3 -10    0.73    0.15
  12  -2 -10    6.69    0.39
  12  -1 -10   58.81    1.82
  12   0 -10    0.35    0.15
  12   1 -10   55.28    1.74
  12   2 -10    6.63    0.41
  12   3 -10    0.67    0.16
 -12  -3  10    0.93    0.17
 -12  -4  10    1.07    0.20
  11  -4 -10    9.46    0.45
  11  -3 -10   23.44    0.84
  11  -2 -10    0.52    0.14
  11  -1 -10    3.32    0.29
  11   0 -10   15.57    0.64
  11   1 -10    3.32    0.28
  11   2 -10    0.59    0.16
  11   3 -10   23.31    0.85
 -11  -3  10   22.53    0.80
 -11  -4  10    9.75    0.49
  10  -5 -10    0.94    0.16
  10  -4 -10    5.18    0.31
  10  -3 -10   21.09    0.76
  10  -2 -10   23.78    0.83
  10  -1 -10   13.66    0.56
  10   0 -10   95.00    2.75
  10   1 -10   13.13    0.56
  10   2 -10   23.53    0.84
  10   3 -10   20.26    0.76
 -10  -3  10   19.80    0.72
 -10  -4  10    4.76    0.34
 -10  -5  10    0.81    0.21
   9  -5 -10    0.94    0.15
   9  -4 -10    3.97    0.27
   9  -3 -10    0.95    0.15
   9  -2 -10   20.01    0.72
   9  -1 -10    1.28    0.17
   9   0 -10    1.03    0.15
   9   1 -10    1.08    0.16
   9   2 -10   19.23    0.71
   9   3 -10    0.93    0.17
  -9  -3  10    0.99    0.17
  -9  -4  10    3.58    0.30
  -9  -5  10    0.60    0.18
   8  -5 -10    1.12    0.15
   8  -4 -10   14.81    0.56
   8  -3 -10    0.22    0.10
   8  -2 -10   84.57    2.43
   8  -1 -10    6.61    0.34
   8   0 -10   23.12    0.79
   8   1 -10    6.69    0.34
   8   2 -10   84.52    2.45
   8   3 -10    0.33    0.12
  -8  -3  10    0.33    0.12
  -8  -4  10   13.73    0.59
  -8  -5  10    1.04    0.23
   7  -5 -10    0.93    0.14
   7  -4 -10    7.18    0.34
   7  -3 -10    9.30    0.40
   7  -2 -10    0.60    0.12
   7  -1 -10    0.09    0.09
   7   0 -10   60.47    1.78
   7   1 -10    0.08    0.09
   7   2 -10    0.55    0.13
   7   3 -10    9.45    0.42
  -7  -3  10   10.09    0.47
  -7  -3  10    9.76    0.44
  -7  -4  10    7.08    0.40
  -7  -5  10    0.93    0.21
   6  -5 -10    6.78    0.32
   6  -4 -10    2.42    0.20
   6  -3 -10    0.82    0.13
   6  -2 -10   30.64    0.97
   6  -1 -10   34.75    1.08
   6   0 -10  154.26    4.27
   6   1 -10   36.61    1.13
  -6  -1  10   36.36    1.14
   6   2 -10   32.00    1.00
  -6  -2  10   30.82    1.01
   6   3 -10    0.82    0.13
  -6  -3  10    1.01    0.16
  -6  -3  10    0.94    0.15
  -6  -4  10    2.31    0.24
  -6  -5  10    6.08    0.42
   5  -5 -10    2.14    0.19
   5  -4 -10    0.24    0.09
   5  -3 -10    2.01    0.18
   5  -2 -10   15.72    0.56
   5  -1 -10   28.69    0.91
   5   0 -10   19.79    0.68
   5   1 -10   30.14    0.97
  -5  -1  10   31.72    0.98
   5   2 -10   16.35    0.60
  -5  -2  10   17.75    0.62
   5   3 -10    1.76    0.18
  -5  -3  10    1.85    0.19
  -5  -3  10    2.06    0.20
  -5  -4  10    0.09    0.11
  -5  -5  10    1.96    0.26
   4  -6 -10    1.08    0.15
   4  -5 -10    1.44    0.16
   4  -4 -10    1.13    0.14
   4  -3 -10   58.29    1.71
   4  -2 -10    3.96    0.24
   4  -1 -10   17.48    0.61
   4   0 -10   32.71    1.03
  -4   0  10   34.23    1.04
   4   1 -10   17.15    0.60
  -4  -1  10   17.31    0.60
   4   2 -10    4.16    0.25
  -4  -2  10    4.78    0.26
   4   3 -10   58.33    1.72
  -4  -3  10   58.75    1.75
  -4  -3  10   60.23    1.72
  -4  -4  10    1.15    0.20
  -4  -5  10    0.90    0.19
  -4  -6  10    1.04    0.24
   3  -6 -10    0.03    0.09
   3  -5 -10    1.06    0.15
   3  -4 -10    3.06    0.22
   3  -2 -10    0.05    0.08
   3  -1 -10    2.33    0.18
   3   0 -10   60.75    1.80
  -3   0  10   63.60    1.81
   3   1 -10    2.34    0.17
  -3  -1  10    2.47    0.18
   3   2 -10    0.02    0.09
  -3  -2  10   -0.09    0.08
   3   3 -10    0.18    0.09
  -3  -3  10    0.34    0.11
  -3  -3  10    0.59    0.13
  -3  -4  10    2.96    0.27
  -3  -5  10    1.17    0.22
  -3  -6  10    0.02    0.16
   2  -6 -10    1.59    0.19
   2  -5 -10    0.42    0.12
   2  -4 -10   15.75    0.58
   2  -3 -10   28.14    0.92
  -2   3  10   29.41    0.91
   2  -2 -10  137.92    3.83
   2  -1 -10   -0.02    0.07
   2   0 -10   68.74    2.00
  -2   0  10   70.90    2.01
   2   1 -10   -0.04    0.06
  -2  -1  10   -0.05    0.06
   2   2 -10  140.53    3.95
  -2  -2  10  142.91    3.79
  -2  -2  10  145.55    3.97
   2   3 -10   29.50    0.93
  -2  -3  10   29.12    0.97
  -2  -3  10   30.82    0.96
  -2  -4  10   15.35    0.64
  -2  -5  10    0.42    0.16
  -2  -6  10    1.53    0.28
   1  -5 -10    2.91    0.24
   1  -4 -10    1.34    0.17
  -1   3  10    0.19    0.09
   1  -2 -10   35.55    1.12
  -1   2  10   37.16    1.13
   1  -1 -10   36.51    1.12
   1   0 -10   29.68    0.95
  -1   0  10   30.99    0.96
   1   1 -10   36.47    1.13
  -1  -1  10   37.94    1.15
   1   2 -10   37.04    1.14
  -1  -2  10   37.27    1.15
  -1  -2  10   37.57    1.12
   1   3 -10    0.19    0.09
  -1  -3  10    0.23    0.12
  -1  -3  10    0.13    0.10
  -1  -4  10    0.74    0.16
  -1  -5  10    2.70    0.31
   0  -5 -10    2.25    0.22
   0  -4 -10   17.06    0.63
   0  -3 -10   50.02    1.52
   0   3  10   50.84    1.51
   0  -2 -10  128.25    3.56
   0   2  10  126.33    3.55
   0  -1 -10  104.72    3.00
   0   1  10  108.78    3.01
   0   0 -10  213.52    5.84
   0   1 -10  108.43    3.08
   0  -1  10  111.88    3.10
   0   2 -10  128.98    3.63
   0  -2  10  131.34    3.48
   0  -2  10  132.03    3.65
   0   3 -10   51.74    1.50
   0  -3  10   50.27    1.58
   0  -3  10   51.55    1.52
   0  -4  10   16.33    0.67
   0  -5  10    1.75    0.26
  -1  -5 -10   15.60    0.62
  -1  -4 -10    6.42    0.35
  -1  -3 -10    3.88    0.27
   1   3  10    3.82    0.26
  -1  -2 -10   11.17    0.47
   1   2  10   12.40    0.49
  -1  -1 -10   51.57    1.53
   1   1  10   49.98    1.52
  -1   0 -10    9.78    0.41
   1   0  10    9.82    0.41
  -1   1 -10   51.24    1.52
   1  -1  10   50.87    1.44
   1  -1  10   51.92    1.53
  -1   2 -10   11.21    0.44
   1  -2  10   10.92    0.45
   1  -2  10   11.14    0.46
  -1   3 -10    3.46    0.23
   1  -3  10    3.52    0.28
   1  -4  10    5.92    0.37
   1  -5  10   14.71    0.67
   1  -5  10   13.70    0.54
  -2  -5 -10    2.97    0.27
  -2  -4 -10    0.75    0.15
  -2  -3 -10   94.17    2.70
   2   3  10   93.03    2.69
  -2  -2 -10    8.39    0.40
   2   2  10    8.33    0.39
  -2  -1 -10   65.35    1.93
   2   1  10   65.87    1.94
  -2   0 -10    1.39    0.16
   2   0  10    1.58    0.17
  -2   1 -10   66.09    1.92
   2  -1  10   65.92    1.94
   2  -1  10   66.77    1.95
   2  -1  10   64.58    1.80
  -2   2 -10    8.15    0.37
   2  -2  10    8.12    0.38
   2  -2  10    8.70    0.39
   2  -2  10    8.39    0.38
  -2   3 -10   90.64    2.57
   2  -3  10   91.01    2.53
   2  -3  10   90.91    2.61
   2  -4  10    0.78    0.13
   2  -4  10    0.70    0.18
   2  -5  10    2.38    0.29
   2  -5  10    2.77    0.23
  -3  -5 -10    0.19    0.13
  -3  -4 -10    0.12    0.12
  -3  -3 -10   39.77    1.27
   3   3  10   38.60    1.25
  -3  -2 -10    2.89    0.25
   3   2  10    2.85    0.25
  -3  -1 -10   21.25    0.76
   3   1  10   22.16    0.77
  -3   0 -10   -0.05    0.08
   3   0  10    0.01    0.08
   3   0  10    0.07    0.06
  -3   1 -10   21.47    0.74
   3  -1  10   20.70    0.75
   3  -1  10   21.12    0.67
  -3   2 -10    2.66    0.21
   3  -2  10    2.69    0.23
   3  -2  10    2.65    0.23
   3  -2  10    2.81    0.23
   3  -3  10   37.07    1.19
   3  -3  10   37.68    1.18
   3  -4  10   -0.01    0.13
   3  -4  10    0.06    0.10
   3  -5  10    0.29    0.11
   3  -5  10    0.23    0.16
  -4  -4 -10   16.15    0.67
  -4  -3 -10    1.32    0.19
   4   3  10    1.33    0.19
  -4  -2 -10  147.10    4.12
   4   2  10  144.66    4.12
  -4  -1 -10    1.34    0.17
   4   1  10    1.63    0.19
  -4   0 -10   23.18    0.81
   4   0  10   22.48    0.81
   4   0  10   23.51    0.69
  -4   1 -10    1.86    0.20
   4  -1  10    1.63    0.19
   4  -1  10    1.68    0.16
  -4   2 -10  145.94    4.07
   4  -2  10  149.95    3.87
   4  -2  10  141.01    4.09
   4  -3  10    1.44    0.20
   4  -3  10    1.18    0.16
   4  -4  10   15.82    0.62
   4  -4  10   16.32    0.68
   4  -5  10    8.44    0.51
   4  -5  10    8.37    0.41
  -5  -4 -10    1.72    0.23
  -5  -3 -10    1.37    0.21
   5   3  10    1.62    0.21
  -5  -2 -10    1.14    0.18
   5   2  10    1.34    0.20
  -5  -1 -10    4.21    0.30
   5   1  10    4.65    0.18
   5   1  10    4.40    0.31
  -5   0 -10    2.28    0.22
   5   0  10    2.48    0.16
   5   0  10    1.60    0.20
  -5   1 -10    4.24    0.28
   5  -1  10    4.21    0.30
   5  -1  10    4.16    0.23
  -5   2 -10    0.90    0.15
   5  -2  10    1.01    0.15
   5  -2  10    0.75    0.14
   5  -3  10    1.40    0.19
   5  -3  10    1.22    0.17
   5  -4  10    1.31    0.22
   5  -4  10    1.13    0.17
  -6  -3 -10    8.01    0.45
   6   3  10    8.11    0.45
  -6  -2 -10    3.61    0.30
   6   2  10    3.90    0.30
  -6  -1 -10   13.55    0.59
   6   1  10   14.18    0.61
  -6   0 -10    2.83    0.25
   6   0  10    2.96    0.27
   6   0  10    3.14    0.17
  -6   1 -10   13.68    0.57
   6  -1  10   13.74    0.60
   6  -1  10   14.00    0.49
  -6   2 -10    3.70    0.27
   6  -2  10    3.92    0.30
   6  -2  10    4.01    0.27
   6  -3  10    8.58    0.43
   6  -3  10    8.30    0.43
   6  -4  10    1.55    0.23
   6  -4  10    1.78    0.21
  -7  -3 -10   10.41    0.54
  -7  -2 -10    5.02    0.35
   7   2  10    4.64    0.34
  -7  -1 -10    4.35    0.32
   7   1  10    4.14    0.32
  -7   0 -10    0.00    0.11
   7   0  10   -0.13    0.09
  -7   1 -10    4.40    0.31
   7  -1  10    4.65    0.27
   7  -1  10    4.16    0.32
   7  -2  10    5.45    0.31
   7  -2  10    5.30    0.36
   7  -3  10   10.34    0.49
   7  -3  10    9.57    0.49
   7  -4  10    0.47    0.17
  -8  -2 -10   11.09    0.56
   8   2  10   10.85    0.56
  -8  -1 -10   26.57    0.99
   8   1  10   28.25    1.03
  -8   0 -10    1.46    0.22
   8   0  10    1.49    0.22
  -8   1 -10   26.99    0.98
   8  -1  10   28.50    1.02
   8  -2  10   10.56    0.53
   8  -3  10    7.62    0.42
  -9  -2 -10    0.64    0.19
   9   2  10    0.74    0.20
  -9  -1 -10    1.77    0.25
   9   1  10    1.66    0.26
  -9   0 -10   11.53    0.57
   9   0  10   12.18    0.61
  -9   1 -10    1.45    0.22
   9  -1  10    1.48    0.23
 -10  -1 -10    5.68    0.42
  10   1  10    5.74    0.44
 -10   0 -10    1.32    0.24
  10   0  10    0.98    0.23
  16   1 -11    0.13    0.16
  15  -1 -11    0.44    0.18
  15   0 -11    0.04    0.14
  15   1 -11    0.31    0.17
  15   2 -11    2.08    0.28
  14  -2 -11    0.19    0.15
  14  -1 -11    0.05    0.13
  14   0 -11   -0.09    0.13
  14   1 -11    0.08    0.15
  14   2 -11    0.21    0.15
 -14  -3  11    1.01    0.19
  13  -3 -11    0.08    0.12
  13  -2 -11    6.69    0.41
  13  -1 -11   -0.10    0.11
  13   0 -11   -0.19    0.10
  13   1 -11   -0.21    0.11
  13   2 -11    7.04    0.44
  13   3 -11    0.15    0.14
 -13  -3  11    0.10    0.12
 -13  -4  11    0.27    0.15
  12  -4 -11    1.77    0.22
  12  -3 -11    0.34    0.13
  12  -2 -11    1.40    0.20
  12  -1 -11   13.61    0.60
  12   0 -11   -0.23    0.10
  12   1 -11   13.49    0.60
  12   2 -11    1.27    0.20
  12   3 -11    0.29    0.14
 -12  -3  11    0.10    0.12
 -12  -4  11    1.77    0.24
  11  -4 -11    5.80    0.35
  11  -3 -11    2.86    0.26
  11  -2 -11   11.57    0.52
  11  -1 -11   11.16    0.52
  11   0 -11   -0.02    0.11
  11   1 -11   10.53    0.50
  11   2 -11   11.48    0.53
  11   3 -11    2.75    0.28
 -11  -4  11    5.25    0.37
  10  -5 -11    0.39    0.13
  10  -4 -11    5.34    0.32
  10  -3 -11    0.03    0.11
  10  -2 -11    0.91    0.16
  10  -1 -11   -0.07    0.11
  10   0 -11   -0.02    0.09
  10   1 -11   -0.02    0.10
  10   2 -11    1.14    0.19
  10   3 -11    0.03    0.12
 -10  -4  11    4.96    0.36
 -10  -5  11    0.10    0.14
   9  -5 -11    5.87    0.33
   9  -4 -11    0.02    0.10
   9  -3 -11    0.77    0.15
   9  -2 -11   10.51    0.47
   9  -1 -11    0.76    0.15
   9   0 -11    0.06    0.09
   9   1 -11    0.71    0.15
   9   2 -11   11.26    0.50
   9   3 -11    1.09    0.18
  -9  -3  11    0.93    0.17
  -9  -4  11    0.08    0.10
  -9  -5  11    5.83    0.41
   8  -5 -11    3.04    0.24
   8  -4 -11   13.55    0.54
   8  -3 -11    2.11    0.22
   8  -2 -11    2.22    0.22
   8  -1 -11   24.73    0.85
   8   0 -11    0.00    0.09
   8   1 -11   25.45    0.87
   8   2 -11    1.78    0.20
   8   3 -11    2.09    0.22
  -8  -3  11    2.49    0.26
  -8  -4  11   12.61    0.57
  -8  -5  11    2.83    0.32
   7  -5 -11    7.71    0.37
   7  -4 -11    6.30    0.33
   7  -3 -11    3.53    0.25
   7  -2 -11    0.07    0.09
   7  -1 -11   13.52    0.53
   7   0 -11   -0.08    0.08
   7   1 -11   14.45    0.56
   7   2 -11    0.12    0.09
   7   3 -11    3.44    0.25
  -7  -3  11    3.37    0.26
  -7  -4  11    5.99    0.37
  -7  -5  11    7.14    0.46
   6  -5 -11    1.77    0.19
   6  -4 -11    1.09    0.15
   6  -3 -11    8.76    0.39
   6  -2 -11    1.40    0.16
   6  -1 -11   10.46    0.44
   6   0 -11   -0.08    0.07
   6   1 -11   10.65    0.44
   6   2 -11    1.19    0.15
   6   3 -11    7.90    0.38
  -6  -3  11    8.60    0.41
  -6  -4  11    0.77    0.17
  -6  -5  11    1.48    0.25
   5  -5 -11    0.46    0.12
   5  -4 -11    1.01    0.14
   5  -3 -11    0.16    0.09
   5  -2 -11    2.01    0.18
   5  -1 -11    4.89    0.28
   5   0 -11   -0.02    0.06
   5   1 -11    4.68    0.27
   5   2 -11    2.43    0.20
  -5  -2  11    2.06    0.19
   5   3 -11    0.12    0.09
  -5  -3  11    0.28    0.11
  -5  -4  11    1.25    0.20
  -5  -5  11    0.56    0.19
   4  -5 -11    1.75    0.19
   4  -4 -11    1.76    0.19
   4  -3 -11   -0.01    0.08
   4  -2 -11    4.56    0.27
   4  -1 -11   13.60    0.51
   4   0 -11   -0.04    0.07
   4   1 -11   14.17    0.53
  -4  -1  11   14.73    0.54
   4   2 -11    4.88    0.27
  -4  -2  11    4.95    0.29
   4   3 -11   -0.08    0.07
  -4  -3  11    0.02    0.09
  -4  -3  11   -0.11    0.09
  -4  -4  11    1.48    0.22
  -4  -5  11    1.93    0.28
   3  -5 -11    1.22    0.17
   3  -4 -11    0.22    0.10
   3  -3 -11    3.84    0.26
  -3   3  11    3.73    0.23
   3  -2 -11    1.29    0.15
   3  -1 -11    0.19    0.09
   3   0 -11   -0.03    0.07
   3   1 -11    0.30    0.09
  -3  -1  11    0.42    0.10
   3   2 -11    1.11    0.14
  -3  -2  11    1.44    0.16
   3   3 -11    3.82    0.24
  -3  -3  11    4.39    0.30
  -3  -4  11    0.28    0.13
  -3  -5  11    0.69    0.19
   2  -5 -11    7.92    0.39
   2  -4 -11   13.82    0.55
   2  -3 -11   11.73    0.49
  -2   3  11   12.32    0.48
   2  -2 -11    2.37    0.20
   2  -1 -11   -0.02    0.09
   2   0 -11   -0.14    0.07
   2   1 -11   -0.07    0.07
  -2  -1  11    0.03    0.08
   2   2 -11    2.51    0.21
  -2  -2  11    2.69    0.23
  -2  -2  11    2.66    0.22
   2   3 -11   12.45    0.48
  -2  -3  11   12.62    0.53
  -2  -4  11   12.66    0.57
  -2  -5  11    8.43    0.50
   1  -5 -11    3.66    0.28
   1  -4 -11   17.86    0.67
   1  -3 -11    9.93    0.44
  -1   3  11    9.84    0.42
   1  -2 -11   16.49    0.61
  -1   2  11   15.99    0.60
   1  -1 -11    0.16    0.10
   1   0 -11   -0.02    0.08
   1   1 -11    0.17    0.09
  -1  -1  11    0.45    0.11
   1   2 -11   16.64    0.60
  -1  -2  11   16.78    0.62
  -1  -2  11   16.87    0.61
   1   3 -11    9.93    0.42
  -1  -3  11   10.36    0.47
  -1  -5  11    2.80    0.32
   0  -5 -11    4.15    0.30
   0  -4 -11    2.33    0.23
   0  -3 -11    0.12    0.11
   0   3  11    0.04    0.09
   0  -2 -11    0.12    0.11
   0   2  11    0.01    0.08
   0  -1 -11    6.85    0.34
   0   1  11    7.19    0.36
   0   0 -11   -0.03    0.07
   0   1 -11    7.39    0.35
   0   2 -11    0.07    0.08
   0  -2  11   -0.01    0.08
   0  -2  11    0.06    0.09
   0   3 -11    0.05    0.09
   0  -3  11    0.00    0.11
   0  -4  11    2.03    0.26
   0  -5  11    3.81    0.36
  -1  -5 -11    2.30    0.25
  -1  -4 -11    0.69    0.15
  -1  -3 -11   20.94    0.76
   1   3  11   20.99    0.75
  -1  -2 -11   17.06    0.65
   1   2  11   18.51    0.67
  -1  -1 -11    1.18    0.15
   1   1  11    1.59    0.18
  -1   0 -11   -0.02    0.08
   1   0  11    0.18    0.09
  -1   1 -11    1.58    0.17
   1  -1  11    1.71    0.17
  -1   2 -11   17.59    0.63
   1  -2  11   17.43    0.65
   1  -2  11   17.37    0.63
  -1   3 -11   20.43    0.71
   1  -3  11   20.60    0.75
   1  -4  11    0.73    0.17
   1  -5  11    2.46    0.30
   1  -5  11    2.17    0.22
  -2  -4 -11   18.02    0.71
  -2  -3 -11    0.51    0.13
   2   3  11    0.45    0.13
  -2  -2 -11    0.17    0.10
   2   2  11    0.05    0.10
  -2  -1 -11    1.08    0.16
   2   1  11    0.88    0.15
  -2   0 -11    0.02    0.09
   2   0  11    0.02    0.08
  -2   1 -11    0.84    0.13
   2  -1  11    1.14    0.14
   2  -1  11    0.84    0.14
  -2   2 -11   -0.13    0.08
   2  -2  11   -0.18    0.11
   2  -2  11   -0.03    0.09
   2  -2  11   -0.01    0.10
   2  -3  11    0.28    0.11
   2  -3  11    0.39    0.14
   2  -4  11   15.92    0.67
   2  -4  11   15.90    0.62
   2  -5  11    0.47    0.17
   2  -5  11    0.32    0.12
  -3  -4 -11    9.51    0.48
  -3  -3 -11    4.03    0.29
   3   3  11    4.03    0.29
  -3  -2 -11   10.95    0.51
   3   2  11   11.07    0.50
  -3  -1 -11    0.12    0.11
   3   1  11    0.17    0.11
  -3   0 -11   -0.13    0.08
   3   0  11    0.04    0.09
   3   0  11    0.08    0.06
  -3   1 -11    0.07    0.10
   3  -1  11    0.06    0.09
   3  -1  11    0.08    0.08
  -3   2 -11   10.97    0.46
   3  -2  11   10.98    0.46
   3  -2  11   10.58    0.48
   3  -3  11    3.88    0.29
   3  -3  11    4.13    0.28
   3  -4  11    9.42    0.50
   3  -4  11    9.54    0.45
   3  -5  11    0.04    0.10
   3  -5  11    0.08    0.14
  -4  -4 -11   20.42    0.80
  -4  -3 -11    4.91    0.35
   4   3  11    4.78    0.33
  -4  -2 -11    0.62    0.16
   4   2  11    0.80    0.15
  -4  -1 -11    0.03    0.10
   4   1  11    0.09    0.11
  -4   0 -11    0.03    0.10
   4   0  11   -0.11    0.05
   4   0  11   -0.03    0.09
  -4   1 -11    0.02    0.10
   4  -1  11    0.00    0.08
   4  -1  11    0.04    0.09
  -4   2 -11    0.62    0.14
   4  -2  11    0.60    0.14
   4  -2  11    0.66    0.14
   4  -3  11    4.95    0.32
   4  -3  11    4.46    0.30
   4  -4  11   18.27    0.75
   4  -4  11   18.49    0.71
  -5  -3 -11    7.24    0.43
   5   3  11    7.56    0.44
  -5  -2 -11    0.53    0.15
   5   2  11    0.64    0.16
  -5  -1 -11    0.12    0.11
   5   1  11    0.17    0.12
  -5   0 -11   -0.14    0.09
   5   0  11   -0.02    0.06
   5   0  11   -0.06    0.09
  -5   1 -11    0.10    0.11
   5  -1  11   -0.05    0.09
   5  -1  11    0.18    0.09
  -5   2 -11    0.51    0.13
   5  -2  11    0.56    0.13
   5  -2  11    0.41    0.13
   5  -3  11    7.17    0.40
   5  -3  11    6.95    0.40
   5  -4  11   -0.10    0.12
   5  -4  11   -0.08    0.09
  -6  -3 -11    2.57    0.29
  -6  -2 -11    1.41    0.23
   6   2  11    1.83    0.23
  -6  -1 -11    0.01    0.11
   6   1  11   -0.01    0.11
  -6   0 -11   -0.03    0.11
   6   0  11   -0.14    0.10
  -6   1 -11   -0.05    0.10
   6  -1  11   -0.08    0.07
   6  -1  11   -0.06    0.10
   6  -2  11    1.83    0.20
   6  -2  11    1.44    0.20
   6  -3  11    2.63    0.26
   6  -3  11    2.50    0.26
   6  -4  11    5.65    0.40
  -7  -2 -11    0.38    0.16
   7   2  11    0.37    0.15
  -7  -1 -11    1.07    0.20
   7   1  11    1.14    0.21
  -7   0 -11   -0.14    0.11
   7   0  11   -0.06    0.11
  -7   1 -11    1.07    0.18
   7  -1  11    1.20    0.21
   7  -2  11    0.38    0.13
   7  -2  11    0.15    0.13
   7  -3  11    0.59    0.16
  -8  -2 -11    3.01    0.33
   8   2  11    3.44    0.33
  -8  -1 -11    5.38    0.40
   8   1  11    5.83    0.42
  -8   0 -11    0.00    0.13
   8   0  11   -0.14    0.12
  -8   1 -11    5.45    0.38
   8  -1  11    5.38    0.39
   9   2  11    5.21    0.43
  -9  -1 -11    4.81    0.39
   9   1  11    4.62    0.40
  -9   0 -11    0.07    0.14
   9   0  11    0.14    0.16
  16   1 -12    0.12    0.17
  15  -1 -12    0.21    0.15
  15   0 -12   17.85    0.78
  15   1 -12    0.08    0.15
  15   2 -12    0.96    0.21
  14  -2 -12    0.16    0.13
  14  -1 -12   12.20    0.60
  14   0 -12    8.30    0.49
  14   1 -12   12.82    0.63
  14   2 -12    0.41    0.17
 -14  -3  12    1.14    0.20
  13  -3 -12    1.36    0.21
  13  -2 -12    1.06    0.20
  13  -1 -12    0.65    0.16
  13   0 -12    2.08    0.26
  13   1 -12    0.58    0.16
  13   2 -12    0.76    0.18
  12  -3 -12    0.01    0.11
  12  -2 -12    6.89    0.41
  12  -1 -12    1.29    0.20
  12   0 -12    0.17    0.13
  12   1 -12    1.56    0.22
  12   2 -12    7.37    0.43
  12   3 -12    0.03    0.12
 -12  -4  12    0.39    0.16
  11  -4 -12    4.42    0.33
  11  -3 -12    0.02    0.11
  11  -2 -12    7.53    0.41
  11  -1 -12    1.59    0.22
  11   0 -12   60.24    1.86
  11   1 -12    1.27    0.19
  11   2 -12    7.29    0.42
  11   3 -12    0.10    0.13
 -11  -4  12    5.29    0.38
  10  -4 -12    0.96    0.17
  10  -3 -12    7.40    0.40
  10  -2 -12    8.58    0.44
  10  -1 -12   55.17    1.70
  10   0 -12    8.00    0.43
  10   1 -12   56.98    1.76
  10   2 -12    8.96    0.46
  10   3 -12    7.82    0.43
 -10  -4  12    0.89    0.19
   9  -5 -12   13.29    0.55
   9  -4 -12    0.29    0.13
   9  -3 -12    4.84    0.31
   9  -2 -12    2.47    0.24
   9  -1 -12   32.06    1.07
   9   0 -12    5.04    0.32
   9   1 -12   33.56    1.12
   9   2 -12    2.62    0.26
   9   3 -12    4.20    0.31
  -9  -4  12    0.45    0.16
  -9  -5  12   13.54    0.66
   8  -5 -12    0.01    0.10
   8  -4 -12    2.70    0.24
   8  -3 -12   25.78    0.89
   8  -2 -12    0.91    0.15
   8  -1 -12    0.10    0.12
   8   0 -12   10.83    0.48
   8   1 -12    0.16    0.11
   8   2 -12    1.40    0.19
   8   3 -12   25.74    0.89
  -8  -3  12   25.15    0.88
  -8  -4  12    2.84    0.30
  -8  -5  12   -0.15    0.12
   7  -5 -12    0.02    0.10
   7  -4 -12    3.79    0.27
   7  -3 -12   31.44    1.03
   7  -2 -12   17.42    0.65
   7  -1 -12   70.58    2.08
   7   0 -12   12.96    0.52
   7   1 -12   71.88    2.11
   7   2 -12   18.48    0.69
   7   3 -12   31.86    1.05
  -7  -3  12   31.65    1.04
  -7  -4  12    3.67    0.30
  -7  -5  12    0.09    0.14
   6  -5 -12    4.06    0.28
   6  -4 -12    9.13    0.42
   6  -3 -12    6.33    0.34
   6  -2 -12   26.37    0.88
   6  -1 -12    0.21    0.10
   6   0 -12    1.84    0.19
   6   1 -12    0.18    0.11
   6   2 -12   26.95    0.91
   6   3 -12    5.90    0.34
  -6  -3  12    7.27    0.38
  -6  -4  12    9.56    0.50
  -6  -5  12    4.60    0.39
   5  -5 -12    8.85    0.41
   5  -4 -12    4.30    0.28
   5  -3 -12    6.90    0.35
   5  -2 -12    9.53    0.43
   5  -1 -12   11.22    0.47
   5   0 -12   37.06    1.16
   5   1 -12   11.20    0.47
   5   2 -12    9.98    0.43
   5   3 -12    6.76    0.35
  -5  -3  12    6.85    0.37
  -5  -4  12    4.81    0.35
  -5  -5  12    8.65    0.51
   4  -5 -12    3.97    0.28
   4  -4 -12    1.20    0.16
   4  -3 -12    6.64    0.35
  -4   3  12    6.67    0.33
   4  -2 -12   44.76    1.37
   4  -1 -12    1.53    0.17
   4   0 -12    4.16    0.26
   4   1 -12    1.53    0.17
   4   2 -12   47.86    1.45
   4   3 -12    6.67    0.34
  -4  -3  12    6.91    0.38
  -4  -4  12    1.03    0.19
  -4  -5  12    3.33    0.33
   3  -5 -12    3.41    0.27
   3  -4 -12    2.15    0.22
   3  -3 -12   22.73    0.80
  -3   3  12   23.42    0.79
   3  -2 -12    5.28    0.30
   3  -1 -12   79.54    2.30
   3   0 -12    0.04    0.08
   3   1 -12   84.88    2.44
   3   2 -12    5.34    0.30
  -3  -2  12    5.44    0.33
   3   3 -12   23.45    0.80
  -3  -3  12   24.38    0.84
  -3  -4  12    2.17    0.26
  -3  -5  12    3.47    0.37
   2  -5 -12    5.49    0.34
   2  -4 -12    6.08    0.35
   2  -3 -12    7.70    0.38
  -2   3  12    6.93    0.36
   2  -2 -12    8.81    0.40
   2  -1 -12   23.67    0.81
   2   0 -12   35.18    1.11
   2   1 -12   23.66    0.80
   2   2 -12    9.31    0.42
  -2  -2  12    9.80    0.45
  -2  -2  12    9.60    0.43
   2   3 -12    7.50    0.36
  -2  -3  12    7.65    0.40
  -2  -4  12    5.73    0.39
  -2  -5  12    5.48    0.42
   1  -5 -12    0.36    0.14
   1  -4 -12   16.78    0.65
   1  -3 -12   39.41    1.27
  -1   3  12   40.52    1.25
   1  -2 -12   14.91    0.58
  -1   2  12   14.25    0.57
   1  -1 -12    0.73    0.13
   1   0 -12   58.46    1.74
   1   1 -12    0.88    0.14
   1   2 -12   14.28    0.54
  -1  -2  12   13.53    0.54
   1   3 -12   40.43    1.23
  -1  -3  12   38.85    1.25
  -1  -5  12    0.68    0.21
   0  -5 -12    0.92    0.17
   0  -4 -12    0.49    0.13
   0   3  12    1.28    0.17
   0  -2 -12   53.78    1.67
   0   2  12   56.60    1.68
   0  -1 -12    0.81    0.14
   0   1  12    0.76    0.14
   0   0 -12    7.60    0.37
   0   1 -12    0.83    0.14
   0   2 -12   55.72    1.68
   0  -2  12   56.43    1.62
   0  -3  12    1.29    0.19
   0  -4  12    0.40    0.15
   0  -5  12    0.77    0.21
  -1  -4 -12    8.09    0.43
  -1  -3 -12    0.26    0.12
   1   3  12    0.22    0.11
  -1  -2 -12   59.85    1.82
   1   2  12   60.24    1.82
  -1  -1 -12    5.12    0.31
   1   1  12    4.94    0.31
  -1   0 -12   17.02    0.65
   1   0  12   17.89    0.66
  -1   1 -12    5.64    0.32
   1  -1  12    5.34    0.29
  -1   2 -12   60.37    1.79
   1  -2  12   59.68    1.73
   1  -3  12    0.22    0.12
   1  -4  12    6.87    0.42
   1  -5  12    0.15    0.16
   1  -5  12    0.21    0.11
  -2  -4 -12    0.20    0.13
  -2  -3 -12    9.13    0.46
   2   3  12    8.79    0.44
  -2  -2 -12    1.04    0.18
   2   2  12    0.72    0.15
  -2  -1 -12   10.05    0.46
   2   1  12    9.34    0.45
  -2   0 -12    3.11    0.24
   2   0  12    2.70    0.23
  -2   1 -12   10.19    0.45
   2  -1  12   10.09    0.41
   2  -1  12    9.63    0.46
  -2   2 -12    0.84    0.16
   2  -2  12    0.80    0.15
   2  -2  12    0.88    0.15
   2  -3  12    9.24    0.46
   2  -3  12    8.81    0.43
   2  -4  12    0.01    0.10
   2  -4  12    0.17    0.13
   2  -5  12    0.87    0.22
  -3  -4 -12    0.25    0.14
  -3  -3 -12    2.57    0.26
   3   3  12    2.96    0.27
  -3  -2 -12    4.05    0.31
   3   2  12    4.78    0.33
  -3  -1 -12   16.94    0.67
   3   1  12   17.18    0.68
  -3   0 -12    0.10    0.10
   3   0  12    0.16    0.11
   3   0  12    0.30    0.09
  -3   1 -12   16.09    0.64
   3  -1  12   16.31    0.58
   3  -1  12   16.65    0.65
  -3   2 -12    4.54    0.29
   3  -2  12    4.15    0.28
   3  -2  12    4.20    0.30
   3  -3  12    2.72    0.28
   3  -3  12    2.72    0.25
   3  -4  12    0.25    0.12
   3  -4  12    0.13    0.14
  -4  -3 -12   -0.03    0.12
  -4  -2 -12    3.37    0.30
   4   2  12    3.85    0.31
  -4  -1 -12    0.11    0.11
   4   1  12    0.06    0.10
   4   1  12    0.06    0.06
  -4   0 -12   10.11    0.48
   4   0  12    9.89    0.49
   4   0  12    9.94    0.38
  -4   1 -12    0.08    0.11
   4  -1  12   -0.03    0.08
   4  -1  12    0.04    0.11
  -4   2 -12    3.31    0.26
   4  -2  12    3.34    0.28
   4  -2  12    3.08    0.25
   4  -3  12    0.06    0.11
   4  -3  12    0.05    0.10
   4  -4  12    0.54    0.17
   4  -4  12    0.81    0.18
  -5  -3 -12   32.26    1.15
  -5  -2 -12    5.83    0.38
   5   2  12    6.08    0.38
  -5  -1 -12    5.02    0.36
   5   1  12    6.03    0.38
  -5   0 -12    3.40    0.29
   5   0  12    2.91    0.19
   5   0  12    2.96    0.27
  -5   1 -12    6.77    0.38
   5  -1  12    5.94    0.38
   5  -1  12    5.89    0.30
   5  -2  12    5.86    0.32
   5  -2  12    5.59    0.36
   5  -3  12   30.52    1.03
   5  -3  12   30.40    1.07
   5  -4  12    0.02    0.12
  -6  -2 -12    2.29    0.27
   6   2  12    2.20    0.27
  -6  -1 -12    4.03    0.33
   6   1  12    3.71    0.33
  -6   0 -12    0.13    0.12
   6   0  12   -0.05    0.11
  -6   1 -12    3.71    0.31
   6  -1  12    3.57    0.31
   6  -2  12    2.10    0.25
   6  -2  12    2.95    0.25
   6  -3  12    0.03    0.12
  -7  -2 -12   14.92    0.68
   7   2  12   14.33    0.68
  -7  -1 -12    0.53    0.16
   7   1  12    0.41    0.16
  -7   0 -12   12.83    0.61
   7   0  12   14.21    0.64
  -7   1 -12    0.82    0.18
   7  -1  12    0.62    0.18
   8   2  12   13.52    0.68
  -8  -1 -12    0.90    0.21
   8   1  12    0.69    0.19
  -8   0 -12    0.90    0.20
   8   0  12    0.72    0.19
  -9   0 -12   26.83    1.04
  15   0 -13   -0.09    0.14
  15   1 -13    0.28    0.17
  15   2 -13    0.08    0.15
  14  -1 -13    1.72    0.25
  14   0 -13   -0.14    0.12
  14   1 -13    1.79    0.26
  14   2 -13    1.47    0.24
  13  -2 -13   -0.03    0.12
  13  -1 -13   -0.07    0.11
  13   0 -13   -0.26    0.12
  13   1 -13   -0.05    0.13
  13   2 -13    0.11    0.14
  12  -3 -13    0.83    0.18
  12  -2 -13   -0.03    0.12
  12  -1 -13    0.66    0.17
  12   0 -13   -0.05    0.13
  12   1 -13    0.88    0.20
  12   2 -13    0.23    0.14
 -12  -4  13    1.08    0.21
  11  -3 -13   -0.05    0.11
  11  -2 -13    3.12    0.28
  11  -1 -13    5.10    0.36
  11   0 -13   -0.05    0.12
  11   1 -13    5.22    0.35
  11   2 -13    3.15    0.29
  11   3 -13   -0.09    0.12
 -11  -4  13   26.52    0.98
  10  -4 -13   10.58    0.51
  10  -3 -13    3.32    0.28
  10  -2 -13    4.53    0.32
  10  -1 -13    0.53    0.15
  10   0 -13   -0.02    0.13
  10   1 -13    0.22    0.14
  10   2 -13    4.07    0.32
  10   3 -13    3.52    0.30
 -10  -4  13   10.14    0.53
   9  -4 -13   11.45    0.52
   9  -3 -13    0.65    0.14
   9  -2 -13    0.04    0.10
   9  -1 -13    0.38    0.14
   9   0 -13   -0.05    0.10
   9   1 -13    0.64    0.16
   9   2 -13    0.10    0.12
   9   3 -13    0.73    0.16
  -9  -4  13   10.13    0.53
   8  -4 -13   10.40    0.48
   8  -3 -13    0.49    0.14
   8  -2 -13    4.88    0.31
   8  -1 -13    0.25    0.13
   8   0 -13    0.05    0.11
   8   1 -13    0.15    0.11
   8   2 -13    5.26    0.34
   8   3 -13    0.51    0.15
  -8  -3  13    0.98    0.19
  -8  -4  13   10.56    0.54
  -8  -5  13   -0.22    0.13
   7  -5 -13    0.13    0.11
   7  -4 -13    9.60    0.45
   7  -3 -13    3.60    0.27
   7  -2 -13    0.50    0.13
   7  -1 -13    0.94    0.16
   7   0 -13   -0.03    0.08
   7   1 -13    0.98    0.16
   7   2 -13    0.61    0.14
   7   3 -13    3.31    0.28
  -7  -3  13    3.29    0.27
  -7  -4  13    8.75    0.48
  -7  -5  13    0.03    0.14
   6  -5 -13    6.04    0.36
   6  -4 -13   34.46    1.13
   6  -3 -13    0.12    0.11
   6  -2 -13   -0.09    0.09
   6  -1 -13    1.76    0.20
   6   0 -13   -0.15    0.08
   6   1 -13    1.97    0.20
   6   2 -13   -0.10    0.09
   6   3 -13    0.06    0.10
  -6  -3  13   -0.03    0.09
  -6  -4  13   33.85    1.16
  -6  -5  13    6.46    0.46
   5  -5 -13    2.20    0.24
   5  -4 -13    1.36    0.18
   5  -3 -13    7.37    0.38
   5  -2 -13   14.78    0.58
   5  -1 -13    5.81    0.32
   5   0 -13   -0.01    0.08
   5   1 -13    6.30    0.34
   5   2 -13   15.99    0.62
   5   3 -13    7.61    0.38
  -5  -3  13    7.67    0.41
  -5  -4  13    1.12    0.20
  -5  -5  13    1.96    0.29
   4  -5 -13    1.56    0.20
   4  -4 -13   11.88    0.51
   4  -3 -13    0.33    0.12
   4  -2 -13    0.33    0.12
   4  -1 -13    8.71    0.42
   4   0 -13   -0.01    0.09
   4   1 -13    9.05    0.42
   4   2 -13    0.52    0.13
   4   3 -13   -0.04    0.10
  -4  -3  13    0.05    0.12
  -4  -4  13   10.35    0.53
  -4  -5  13    1.58    0.28
   3  -5 -13   -0.03    0.11
   3  -4 -13    2.88    0.26
   3  -3 -13    2.21    0.23
  -3   3  13    1.96    0.20
   3  -2 -13   -0.21    0.09
   3  -1 -13   20.39    0.73
   3   0 -13   -0.13    0.07
   3   1 -13   21.51    0.76
   3   2 -13   -0.19    0.08
   3   3 -13    1.92    0.21
  -3  -3  13    2.04    0.23
  -3  -4  13    3.19    0.32
  -3  -5  13    0.14    0.16
   2  -5 -13    1.38    0.20
   2  -4 -13    4.02    0.30
   2  -3 -13    4.31    0.30
  -2   3  13    4.20    0.28
   2  -2 -13    4.55    0.30
  -2   2  13    4.10    0.29
   2  -1 -13    0.54    0.14
   2   0 -13    0.03    0.10
   2   1 -13    0.65    0.14
   2   2 -13    4.08    0.27
  -2  -2  13    4.45    0.29
   2   3 -13    4.37    0.28
  -2  -3  13    4.26    0.32
  -2  -4  13    4.11    0.35
  -2  -5  13    1.12    0.25
   1  -4 -13   11.86    0.53
   1  -3 -13    5.03    0.33
  -1   3  13    4.50    0.30
   1  -2 -13   13.05    0.55
  -1   2  13   13.58    0.56
   1  -1 -13   35.88    1.16
   1   0 -13    0.06    0.09
   1   1 -13   35.13    1.13
   1   2 -13   12.96    0.53
  -1  -2  13   13.53    0.54
  -1  -3  13    4.58    0.32
  -1  -4  13   10.84    0.55
  -1  -5  13    0.77    0.22
   0  -4 -13    0.55    0.15
   0  -3 -13    1.14    0.18
   0   3  13    1.14    0.17
   0  -2 -13    1.45    0.20
   0   2  13    1.45    0.20
   0  -1 -13   32.38    1.06
   0   1  13   31.18    1.06
   0   0 -13   -0.04    0.09
   0   1 -13   32.32    1.07
   0   2 -13    1.28    0.18
   0  -2  13    1.67    0.21
   0  -3  13    1.59    0.22
   0  -4  13    0.37    0.16
   0  -5  13    7.74    0.49
  -1  -4 -13    0.27    0.14
  -1  -3 -13    1.44    0.20
   1   3  13    1.63    0.21
  -1  -2 -13    5.16    0.34
   1   2  13    5.10    0.32
  -1  -1 -13   12.02    0.53
   1   1  13   12.22    0.54
  -1   0 -13   -0.10    0.09
   1   0  13    0.02    0.10
  -1   1 -13   11.73    0.50
   1  -1  13   12.13    0.47
   1  -1  13   11.20    0.51
  -1   2 -13    4.97    0.31
   1  -2  13    5.03    0.32
   1  -3  13    1.53    0.21
   1  -4  13    0.07    0.13
   1  -4  13    0.10    0.11
  -2  -4 -13    0.18    0.13
  -2  -3 -13    9.97    0.50
  -2  -2 -13    1.91    0.23
   2   2  13    1.81    0.22
  -2  -1 -13    2.00    0.23
   2   1  13    2.11    0.23
  -2   0 -13   -0.07    0.10
   2   0  13   -0.19    0.07
  -2   1 -13    1.53    0.19
   2  -1  13    2.39    0.24
   2  -1  13    2.35    0.21
  -2   2 -13    1.58    0.20
   2  -2  13    1.21    0.19
   2  -2  13    1.57    0.19
   2  -3  13    9.29    0.46
   2  -3  13    8.77    0.47
   2  -4  13    0.01    0.13
   2  -4  13    0.04    0.11
  -3  -3 -13    0.29    0.14
  -3  -2 -13    3.04    0.29
   3   2  13    3.24    0.29
  -3  -1 -13    2.85    0.28
   3   1  13    3.06    0.27
  -3   0 -13   -0.07    0.09
   3   0  13   -0.02    0.09
   3   0  13   -0.01    0.07
  -3   1 -13    2.88    0.26
   3  -1  13    3.42    0.24
   3  -1  13    3.33    0.27
  -3   2 -13    3.52    0.27
   3  -2  13    2.86    0.27
   3  -2  13    2.89    0.26
   3  -3  13    0.21    0.13
   3  -3  13    0.26    0.14
   3  -4  13    2.56    0.30
  -4  -3 -13   -0.22    0.12
  -4  -2 -13    0.03    0.12
   4   2  13    0.00    0.11
  -4  -1 -13   16.25    0.68
   4   1  13   16.46    0.69
  -4   0 -13   -0.04    0.09
   4   0  13   -0.03    0.09
   4   0  13    0.01    0.07
  -4   1 -13   15.59    0.65
   4  -1  13   15.69    0.66
   4  -1  13   15.49    0.57
   4  -2  13    0.08    0.11
   4  -2  13    0.05    0.10
   4  -3  13   -0.09    0.11
   4  -3  13    0.05    0.12
   4  -4  13    0.46    0.18
  -5  -2 -13    0.99    0.19
   5   2  13    1.35    0.22
  -5  -1 -13    2.68    0.28
   5   1  13    2.83    0.30
  -5   0 -13   -0.04    0.12
   5   0  13    0.04    0.11
  -5   1 -13    3.02    0.29
   5  -1  13    3.09    0.28
   5  -1  13    2.98    0.23
   5  -2  13    1.10    0.17
   5  -2  13    1.23    0.20
   5  -3  13    0.63    0.17
  -6  -2 -13    2.84    0.31
   6   2  13    2.91    0.32
  -6  -1 -13    0.08    0.13
   6   1  13    0.23    0.14
  -6   0 -13   -0.15    0.11
   6   0  13   -0.11    0.12
  -6   1 -13    0.25    0.14
   6  -1  13    0.07    0.13
   6  -3  13    1.09    0.21
   7   2  13    0.52    0.19
  -7  -1 -13    0.12    0.14
   7   1  13    0.08    0.16
  -7   0 -13   -0.08    0.12
   7   0  13    0.04    0.12
  -7   1 -13    0.01    0.14
  -8  -1 -13    0.10    0.17
   8   1  13    0.12    0.15
  -8   0 -13    0.05    0.14
  15   1 -14    7.42    0.49
  14  -1 -14    1.35    0.24
  14   0 -14    3.28    0.35
  14   1 -14    0.81    0.21
  14   2 -14    5.91    0.43
  13  -2 -14    1.90    0.24
  13  -1 -14   12.17    0.60
  13   0 -14    2.36    0.28
  13   1 -14   10.95    0.57
  13   2 -14    2.47    0.30
  12  -2 -14    0.37    0.15
  12  -1 -14   -0.01    0.13
  12   0 -14   20.15    0.81
  12   1 -14   -0.02    0.13
  12   2 -14    0.16    0.14
  11  -3 -14    2.19    0.25
  11  -2 -14    4.41    0.34
  11  -1 -14    0.93    0.19
  11   0 -14    5.91    0.38
  11   1 -14    0.91    0.20
  11   2 -14    3.96    0.33
 -11  -4  14    6.86    0.44
  10  -3 -14    0.63    0.16
  10  -2 -14    0.32    0.14
  10  -1 -14    0.49    0.15
  10   0 -14    1.60    0.23
  10   1 -14    0.45    0.15
  10   2 -14    0.29    0.13
 -10  -4  14    0.47    0.18
   9  -4 -14    0.55    0.15
   9  -3 -14    3.80    0.30
   9  -2 -14    5.11    0.34
   9  -1 -14   12.39    0.56
   9   0 -14    9.08    0.47
   9   1 -14   12.29    0.55
   9   2 -14    5.41    0.36
   9   3 -14    4.13    0.32
  -9  -4  14    0.30    0.15
   8  -4 -14    3.04    0.28
   8  -3 -14    0.07    0.11
   8  -2 -14    1.70    0.21
   8  -1 -14    0.72    0.16
   8   0 -14   20.92    0.79
   8   1 -14    0.58    0.15
   8   2 -14    1.71    0.21
   8   3 -14    0.01    0.11
  -8  -3  14    0.10    0.12
  -8  -4  14    3.20    0.31
   7  -4 -14    1.76    0.21
   7  -3 -14    1.94    0.22
   7  -2 -14    5.00    0.33
   7  -1 -14   31.49    1.06
   7   0 -14   14.65    0.60
   7   1 -14   33.58    1.12
   7   2 -14    4.74    0.33
   7   3 -14    1.69    0.20
  -7  -3  14    1.52    0.22
  -7  -4  14    2.09    0.27
   6  -4 -14    2.28    0.24
   6  -3 -14   30.83    1.04
   6  -2 -14   33.81    1.12
   6  -1 -14    3.61    0.29
   6   0 -14    1.05    0.18
   6   1 -14    3.60    0.27
   6   2 -14   33.61    1.12
   6   3 -14   32.08    1.05
  -6  -3  14   30.01    1.04
  -6  -4  14    2.07    0.27
  -6  -5  14   -0.05    0.16
   5  -4 -14    4.54    0.31
   5  -3 -14    6.03    0.36
   5  -2 -14   12.69    0.55
   5  -1 -14    5.29    0.32
   5   0 -14    0.05    0.10
   5   1 -14    5.30    0.33
   5   2 -14   12.42    0.54
   5   3 -14    5.03    0.32
  -5  -3  14    5.45    0.35
  -5  -4  14    5.58    0.40
  -5  -5  14    3.89    0.41
   4  -4 -14    8.27    0.43
   4  -3 -14    3.16    0.26
   4  -2 -14    4.05    0.29
   4  -1 -14   30.39    1.02
   4   0 -14   54.69    1.67
   4   1 -14   30.20    1.02
   4   2 -14    3.59    0.28
   4   3 -14    3.02    0.28
  -4  -3  14    3.50    0.30
  -4  -4  14    7.11    0.44
  -4  -5  14    0.19    0.18
   3  -4 -14    0.74    0.16
   3  -3 -14    0.10    0.11
   3  -2 -14   13.31    0.56
   3  -1 -14   22.39    0.81
   3   0 -14    2.60    0.25
   3   1 -14   21.90    0.79
   3   2 -14   13.11    0.55
  -3  -3  14    0.10    0.12
  -3  -4  14    0.69    0.18
  -3  -5  14    2.77    0.34
   2  -4 -14    5.36    0.36
   2  -3 -14    3.13    0.26
   2  -2 -14   26.04    0.91
  -2   2  14   25.42    0.90
   2  -1 -14    3.13    0.28
   2   0 -14    4.93    0.31
   2   1 -14    3.53    0.28
   2   2 -14   25.54    0.89
  -2  -2  14   25.54    0.87
  -2  -3  14    3.53    0.29
  -2  -4  14    5.04    0.39
   1  -4 -14    0.38    0.15
   1  -3 -14    8.04    0.43
   1  -2 -14    1.02    0.17
  -1   2  14    1.27    0.18
   1  -1 -14   36.00    1.17
  -1   1  14   34.91    1.16
   1   0 -14    2.96    0.25
   1   1 -14   35.56    1.16
   1   2 -14    1.50    0.20
  -1  -2  14    1.53    0.20
  -1  -3  14    8.03    0.43
  -1  -4  14    0.30    0.16
   0  -4 -14    0.38    0.15
   0  -3 -14   15.62    0.66
   0  -2 -14    0.07    0.12
   0   2  14   -0.06    0.10
   0  -1 -14   36.83    1.22
   0   1  14   36.92    1.22
   0   0 -14   36.78    1.19
   0   0  14   35.25    1.18
   0   1 -14   37.90    1.23
   0   2 -14   -0.03    0.10
   0  -2  14    0.02    0.10
   0  -3  14   15.26    0.65
   0  -4  14    0.25    0.15
  -1  -3 -14    2.96    0.27
  -1  -2 -14    4.49    0.34
   1   2  14    4.28    0.32
  -1  -1 -14    0.85    0.18
   1   1  14    0.80    0.16
  -1   0 -14   23.84    0.86
   1   0  14   23.36    0.87
  -1   1 -14    0.99    0.17
   1  -1  14    0.82    0.15
   1  -1  14    1.03    0.16
  -1   2 -14    4.29    0.30
   1  -2  14    4.19    0.30
   1  -2  14    4.23    0.30
   1  -3  14    2.33    0.26
   1  -3  14    2.54    0.26
   1  -4  14    4.97    0.39
  -2  -3 -14   16.14    0.70
  -2  -2 -14    5.21    0.37
   2   2  14    5.63    0.37
  -2  -1 -14    2.76    0.27
   2   1  14    2.37    0.26
  -2   0 -14    0.06    0.11
   2   0  14    0.04    0.11
  -2   1 -14    2.45    0.24
   2  -1  14    2.54    0.26
   2  -1  14    2.58    0.23
  -2   2 -14    4.91    0.33
   2  -2  14    5.19    0.35
   2  -2  14    5.10    0.33
   2  -3  14   14.91    0.64
   2  -3  14   14.88    0.64
   2  -4  14    3.81    0.35
  -3  -3 -14    1.11    0.21
  -3  -2 -14   29.90    1.09
   3   2  14   31.33    1.10
  -3  -1 -14    0.46    0.15
   3   1  14    0.60    0.15
  -3   0 -14   12.51    0.57
   3   0  14   12.78    0.58
   3   0  14   12.02    0.46
  -3   1 -14    0.60    0.15
   3  -1  14    0.44    0.15
   3  -1  14    0.57    0.13
   3  -2  14   30.11    0.98
   3  -2  14   28.83    1.05
   3  -3  14    1.08    0.20
   3  -3  14    0.87    0.19
  -4  -2 -14    2.42    0.29
   4   2  14    3.07    0.31
  -4  -1 -14    1.72    0.23
   4   1  14    1.84    0.24
  -4   0 -14    9.28    0.49
   4   0  14    9.67    0.51
  -4   1 -14    1.80    0.24
   4  -1  14    1.73    0.19
   4  -1  14    1.73    0.23
   4  -2  14    2.64    0.26
   4  -2  14    2.19    0.26
   4  -3  14    4.81    0.34
  -5  -2 -14    1.35    0.24
   5   2  14    1.45    0.24
  -5  -1 -14    7.47    0.47
   5   1  14    8.30    0.49
  -5   0 -14    0.43    0.15
   5   0  14    0.53    0.17
  -5   1 -14    7.24    0.43
   5  -1  14    7.84    0.47
   5  -2  14    1.42    0.20
   5  -3  14    0.50    0.16
   6   2  14    6.87    0.47
  -6  -1 -14    5.14    0.41
   6   1  14    5.14    0.41
  -6   0 -14    0.90    0.21
   6   0  14    0.91    0.21
  -6   1 -14    5.05    0.39
   7   1  14    9.89    0.58
  -7   0 -14    5.23    0.41
  15   1 -15    2.93    0.35
  14   0 -15   -0.10    0.15
  14   1 -15    1.55    0.25
  14   2 -15    0.32    0.18
  13  -1 -15   12.89    0.63
  13   0 -15    0.07    0.16
  13   1 -15   13.09    0.64
  13   2 -15    0.92    0.22
  12  -2 -15    0.93    0.19
  12  -1 -15    7.17    0.45
  12   0 -15   -0.16    0.13
  12   1 -15    7.44    0.47
  12   2 -15    1.05    0.20
  11  -2 -15    0.35    0.14
  11  -1 -15    0.43    0.15
  11   0 -15   -0.08    0.14
  11   1 -15    0.51    0.17
  11   2 -15    0.44    0.16
  10  -3 -15    0.33    0.15
  10  -2 -15   -0.22    0.10
  10  -1 -15    8.49    0.47
  10   0 -15   -0.11    0.12
  10   1 -15    8.71    0.48
  10   2 -15   -0.05    0.13
 -10  -4  15    0.33    0.16
   9  -3 -15    0.17    0.14
   9  -2 -15    5.86    0.37
   9  -1 -15   17.56    0.71
   9   0 -15   -0.01    0.12
   9   1 -15   17.36    0.72
   9   2 -15    5.29    0.37
  -9  -4  15    2.54    0.31
   8  -3 -15    6.88    0.40
   8  -2 -15    0.56    0.15
   8  -1 -15    2.22    0.25
   8   0 -15   -0.05    0.11
   8   1 -15    2.80    0.28
   8   2 -15    0.87    0.18
  -8  -3  15    7.22    0.43
  -8  -4  15    9.81    0.53
   7  -4 -15   -0.01    0.12
   7  -3 -15    0.38    0.14
   7  -2 -15    1.26    0.19
   7  -1 -15    3.41    0.28
   7   0 -15   -0.01    0.10
   7   1 -15    3.13    0.29
   7   2 -15    1.61    0.22
  -7  -3  15    0.50    0.16
  -7  -4  15    0.23    0.16
   6  -4 -15    0.25    0.14
   6  -3 -15    0.70    0.16
   6  -2 -15    2.32    0.25
   6  -1 -15    1.90    0.22
   6   0 -15   -0.07    0.10
   6   1 -15    1.47    0.19
   6   2 -15    2.57    0.25
  -6  -3  15    0.63    0.18
  -6  -4  15    0.16    0.15
   5  -4 -15    9.61    0.48
   5  -3 -15    4.55    0.32
   5  -2 -15   15.15    0.63
   5  -1 -15    4.44    0.32
   5   0 -15   -0.01    0.11
   5   1 -15    4.39    0.30
   5   2 -15   14.36    0.60
  -5  -3  15    4.39    0.33
  -5  -4  15    9.42    0.53
   4  -4 -15    0.86    0.18
   4  -3 -15    1.28    0.19
   4  -2 -15    0.47    0.14
   4  -1 -15    0.35    0.14
   4   0 -15    0.05    0.10
   4   1 -15    0.85    0.17
   4   2 -15    0.45    0.15
  -4  -3  15    0.87    0.18
  -4  -4  15    0.50    0.17
   3  -4 -15    6.04    0.39
   3  -3 -15    5.05    0.34
   3  -2 -15    3.10    0.27
   3  -1 -15    0.00    0.11
   3   0 -15    0.05    0.12
   3   1 -15   -0.09    0.10
   3   2 -15    3.18    0.27
  -3  -3  15    4.84    0.35
  -3  -4  15    5.94    0.42
   2  -3 -15    0.57    0.16
   2  -2 -15   18.11    0.71
  -2   2  15   17.39    0.69
   2  -1 -15    0.14    0.13
   2   0 -15    0.00    0.10
   2   1 -15   -0.01    0.10
   2   2 -15   17.17    0.68
  -2  -2  15   17.53    0.67
  -2  -3  15    0.19    0.13
  -2  -4  15   15.80    0.71
   1  -3 -15    0.48    0.14
   1  -2 -15    8.57    0.45
  -1   2  15    7.46    0.42
   1  -1 -15    3.60    0.30
  -1   1  15    3.44    0.29
   1   0 -15    0.23    0.13
   1   1 -15    3.69    0.30
   1   2 -15    8.00    0.42
  -1  -2  15    8.38    0.43
  -1  -3  15    0.88    0.19
  -1  -4  15    1.19    0.23
   0  -3 -15    0.70    0.18
   0  -2 -15    4.49    0.34
   0   2  15    4.03    0.32
   0  -1 -15    0.12    0.11
   0   1  15    0.20    0.12
   0   0 -15   -0.03    0.10
   0   0  15    0.12    0.12
   0   1 -15    0.03    0.10
   0  -1  15    0.14    0.11
   0   2 -15    4.55    0.32
   0  -2  15    4.30    0.30
   0  -3  15    0.52    0.16
   0  -4  15    0.16    0.15
  -1  -3 -15   -0.07    0.12
  -1  -2 -15    1.40    0.21
   1   2  15    1.78    0.24
  -1  -1 -15    0.89    0.18
   1   1  15    1.31    0.21
  -1   0 -15    0.04    0.10
   1   0  15    0.08    0.11
  -1   1 -15    1.19    0.20
   1  -1  15    1.05    0.17
   1  -1  15    0.76    0.16
  -1   2 -15    1.74    0.22
   1  -2  15    1.78    0.22
   1  -2  15    1.36    0.21
   1  -3  15    0.29    0.15
   1  -3  15   -0.03    0.12
   1  -4  15   13.95    0.67
  -2  -2 -15    9.31    0.51
   2   2  15    8.33    0.48
  -2  -1 -15    0.21    0.12
   2   1  15    0.13    0.13
  -2   0 -15   -0.03    0.10
   2   0  15   -0.06    0.08
   2   0  15    0.19    0.12
  -2   1 -15    0.44    0.15
   2  -1  15    0.26    0.12
   2  -1  15    0.18    0.12
   2  -2  15    8.26    0.44
   2  -2  15    8.66    0.47
   2  -3  15    1.37    0.23
  -3  -2 -15    0.16    0.13
   3   2  15    0.17    0.13
  -3  -1 -15    0.29    0.15
   3   1  15    0.22    0.14
  -3   0 -15    0.02    0.11
   3   0  15    0.00    0.08
   3   0  15    0.01    0.10
  -3   1 -15    0.11    0.13
   3  -1  15    0.08    0.10
   3  -1  15    0.10    0.13
   3  -2  15    0.21    0.15
   3  -2  15    0.24    0.14
   3  -3  15    0.25    0.15
  -4  -2 -15    0.20    0.15
   4   2  15    0.31    0.17
  -4  -1 -15    0.82    0.19
   4   1  15    0.79    0.20
  -4   0 -15   -0.14    0.12
   4   0  15   -0.01    0.13
  -4   1 -15    0.85    0.19
   4  -1  15    0.69    0.18
   4  -2  15    0.20    0.13
   5   2  15    1.32    0.25
  -5  -1 -15   -0.02    0.13
   5   1  15    0.04    0.15
  -5   0 -15    0.01    0.14
   5   0  15   -0.05    0.13
  -5   1 -15    0.05    0.14
   6   1  15    0.46    0.20
  -6   0 -15   -0.12    0.14
  14   1 -16    4.12    0.39
  13  -1 -16    3.18    0.33
  13   0 -16    4.55    0.40
  13   1 -16    2.69    0.31
  13   2 -16    1.33    0.25
  12  -1 -16    3.06    0.33
  12   0 -16    0.02    0.14
  12   1 -16    3.29    0.35
  12   2 -16   -0.09    0.12
  11  -2 -16    4.46    0.36
  11  -1 -16   11.95    0.59
  11   0 -16   12.26    0.60
  11   1 -16   11.65    0.59
  11   2 -16    4.67    0.36
  10  -2 -16    4.25    0.33
  10  -1 -16    3.98    0.33
  10   0 -16   27.14    1.01
  10   1 -16    3.60    0.32
  10   2 -16    4.38    0.35
   9  -3 -16    1.74    0.24
   9  -2 -16    0.36    0.15
   9  -1 -16    3.60    0.31
   9   0 -16   10.83    0.55
   9   1 -16    3.89    0.33
   9   2 -16    0.53    0.17
  -9  -3  16    1.46    0.23
   8  -3 -16    3.33    0.30
   8  -2 -16   22.29    0.85
   8  -1 -16    2.01    0.25
   8   0 -16    1.57    0.22
   8   1 -16    1.86    0.25
   8   2 -16   21.98    0.85
  -8  -3  16    3.15    0.31
  -8  -4  16   15.23    0.70
   7  -3 -16    3.80    0.31
   7  -2 -16    7.94    0.45
   7  -1 -16    1.50    0.23
   7   0 -16   65.77    2.01
   7   1 -16    1.47    0.22
   7   2 -16    8.47    0.46
  -7  -3  16    3.42    0.30
  -7  -4  16    3.88    0.37
   6  -3 -16    7.79    0.44
   6  -2 -16    0.00    0.10
   6  -1 -16   48.79    1.56
   6   0 -16   10.50    0.51
   6   1 -16   49.53    1.58
   6   2 -16    0.02    0.12
  -6  -3  16    7.36    0.43
  -6  -4  16    0.28    0.17
   5  -3 -16    2.23    0.25
   5  -2 -16   10.48    0.51
   5  -1 -16    0.29    0.14
   5   0 -16    5.07    0.34
   5   1 -16    0.12    0.14
   5   2 -16    9.97    0.49
  -5  -3  16    1.82    0.25
  -5  -4  16    0.68    0.19
   4  -3 -16   22.55    0.86
   4  -2 -16    5.91    0.38
   4  -1 -16   16.28    0.68
   4   0 -16    3.52    0.31
   4   1 -16   15.67    0.66
   4   2 -16    5.23    0.35
  -4  -3  16   22.66    0.86
  -4  -4  16    6.89    0.46
   3  -3 -16    0.76    0.17
   3  -2 -16    0.17    0.12
  -3   2  16   -0.03    0.10
   3  -1 -16    8.26    0.45
   3   0 -16   23.89    0.88
   3   1 -16    7.82    0.43
   3   2 -16    0.05    0.11
  -3  -2  16    0.00    0.11
  -3  -3  16    0.25    0.14
  -3  -4  16    0.97    0.23
   2  -3 -16    2.71    0.29
   2  -2 -16   11.11    0.53
  -2   2  16   11.18    0.52
   2  -1 -16   22.52    0.85
   2   0 -16   18.43    0.73
   2   1 -16   22.31    0.84
   2   2 -16   10.93    0.51
  -2  -2  16   11.38    0.52
  -2  -3  16    2.23    0.27
  -2  -4  16    9.12    0.54
   1  -3 -16    1.95    0.24
   1  -2 -16    0.30    0.15
  -1   2  16    0.10    0.12
   1  -1 -16    2.12    0.25
  -1   1  16    2.18    0.25
   1   0 -16    0.14    0.12
   1   1 -16    2.59    0.26
   1   2 -16    0.08    0.13
  -1  -2  16    0.28    0.13
  -1  -3  16    2.01    0.25
  -1  -4  16   -0.01    0.15
   0  -2 -16    2.52    0.28
   0   2  16    2.76    0.28
   0  -1 -16    5.63    0.37
   0   1  16    5.12    0.37
   0   0 -16    6.36    0.39
   0   0  16    6.42    0.40
   0   1 -16    5.68    0.36
   0  -1  16    5.33    0.37
   0  -1  16    5.23    0.33
   0   2 -16    2.75    0.28
   0  -2  16    2.84    0.27
   0  -3  16    7.99    0.47
  -1  -2 -16    5.92    0.42
   1   2  16    6.08    0.41
  -1  -1 -16    7.99    0.46
   1   1  16    7.64    0.45
  -1   0 -16    0.83    0.17
   1   0  16    0.46    0.15
  -1   1 -16    8.32    0.45
   1  -1  16    7.24    0.40
   1  -1  16    7.87    0.45
   1  -2  16    5.70    0.37
   1  -2  16    6.17    0.41
   1  -3  16   -0.05    0.12
  -2  -2 -16    0.41    0.17
   2   2  16    0.44    0.17
  -2  -1 -16    3.73    0.34
   2   1  16    3.57    0.32
  -2   0 -16   -0.06    0.12
   2   0  16    0.13    0.14
   2   0  16    0.10    0.10
  -2   1 -16    3.77    0.32
   2  -1  16    3.55    0.28
   2  -1  16    3.65    0.32
   2  -2  16    0.54    0.17
   2  -2  16    0.49    0.18
   2  -3  16    0.30    0.16
   3   2  16   10.12    0.56
  -3  -1 -16    5.76    0.42
   3   1  16    5.54    0.41
  -3   0 -16    5.22    0.37
   3   0  16    4.62    0.38
  -3   1 -16    4.99    0.37
   3  -1  16    4.24    0.37
   3  -1  16    4.65    0.31
   3  -2  16   10.38    0.51
   4   2  16    6.89    0.46
  -4  -1 -16    7.37    0.49
   4   1  16    7.87    0.50
  -4   0 -16    0.84    0.21
   4   0  16    0.86    0.21
  -4   1 -16    6.88    0.45
  -5   0 -16    2.44    0.32
  13   0 -17   -0.30    0.15
  13   1 -17    2.27    0.30
  12  -1 -17    3.79    0.37
  12   0 -17   -0.18    0.13
  12   1 -17    3.69    0.37
  12   2 -17    3.42    0.34
  11  -1 -17    0.05    0.16
  11   0 -17    0.02    0.14
  11   1 -17    0.25    0.17
  11   2 -17    3.93    0.34
  10  -2 -17   -0.07    0.12
  10  -1 -17    0.64    0.18
  10   0 -17   -0.04    0.15
  10   1 -17    0.51    0.18
  10   2 -17   -0.17    0.13
   9  -2 -17    0.03    0.12
   9  -1 -17    0.23    0.14
   9   0 -17    0.01    0.14
   9   1 -17    0.33    0.15
   9   2 -17    0.01    0.13
  -9  -3  17    0.13    0.16
   8  -2 -17    0.77    0.18
   8  -1 -17    0.12    0.14
   8   0 -17    0.01    0.14
   8   1 -17    0.12    0.14
   8   2 -17    0.92    0.19
  -8  -3  17    1.39    0.24
   7  -2 -17    0.11    0.12
   7  -1 -17   -0.03    0.11
   7   0 -17    0.09    0.15
   7   1 -17   -0.06    0.12
   7   2 -17    0.00    0.13
  -7  -3  17    0.17    0.14
   6  -3 -17    1.73    0.24
   6  -2 -17    5.35    0.36
   6  -1 -17    1.01    0.18
   6   0 -17    0.07    0.14
   6   1 -17    1.38    0.21
   6   2 -17    5.36    0.37
  -6  -3  17    1.27    0.22
   5  -3 -17    1.18    0.21
   5  -2 -17    3.89    0.33
   5  -1 -17    0.12    0.14
   5   0 -17   -0.01    0.11
   5   1 -17    0.15    0.14
   5   2 -17    3.87    0.32
  -5  -3  17    1.26    0.23
   4  -3 -17   -0.04    0.12
   4  -2 -17    0.13    0.13
   4  -1 -17    3.26    0.29
   4   0 -17   -0.01    0.12
   4   1 -17    2.63    0.27
   4   2 -17   -0.09    0.10
  -4  -3  17    0.01    0.13
   3  -2 -17    0.05    0.12
  -3   2  17    0.14    0.13
   3  -1 -17    0.32    0.15
   3   0 -17    0.04    0.11
   3   1 -17    0.30    0.14
   3   2 -17    0.15    0.12
  -3  -2  17    0.14    0.13
  -3  -3  17    0.04    0.12
   2  -2 -17    3.48    0.33
  -2   2  17    3.55    0.30
   2  -1 -17    5.89    0.38
  -2   1  17    5.88    0.39
   2   0 -17   -0.01    0.11
   2   1 -17    5.42    0.37
   2   2 -17    3.45    0.31
  -2  -2  17    3.51    0.31
  -2  -3  17    0.08    0.13
   1  -2 -17    7.29    0.43
  -1   2  17    6.25    0.41
   1  -1 -17    7.27    0.44
  -1   1  17    6.68    0.42
   1   0 -17    0.07    0.13
  -1   0  17   -0.21    0.10
   1   1 -17    7.02    0.43
  -1  -2  17    6.98    0.42
  -1  -3  17    4.70    0.36
   0  -2 -17    3.75    0.34
   0   2  17    3.53    0.33
   0  -1 -17    1.54    0.24
   0   1  17    1.59    0.24
   0   0 -17    0.01    0.13
   0   0  17    0.11    0.12
   0   1 -17    1.25    0.22
   0  -1  17    1.63    0.22
   0  -1  17    1.20    0.20
   0  -2  17    3.93    0.32
   0  -2  17    3.48    0.33
   0  -3  17    0.34    0.18
   1   2  17    0.24    0.14
  -1  -1 -17    1.12    0.22
   1   1  17    1.11    0.22
  -1   0 -17   -0.12    0.11
   1   0  17   -0.10    0.11
  -1   1 -17    1.19    0.21
   1  -1  17    1.33    0.22
   1  -1  17    0.90    0.17
   1  -2  17    0.05    0.12
   2   2  17    4.21    0.38
  -2  -1 -17    0.05    0.14
   2   1  17    0.07    0.15
  -2   0 -17   -0.18    0.14
   2   0  17    0.13    0.13
  -2   1 -17    0.05    0.16
   2  -1  17    0.30    0.17
   2  -1  17    0.21    0.13
   2  -2  17    4.12    0.34
  -3  -1 -17    0.85    0.20
   3   1  17    0.95    0.21
  -3   0 -17   -0.17    0.13
   3   0  17    0.05    0.14
  -3   1 -17    0.85    0.19
  12   0 -18   12.27    0.64
  12   1 -18   -0.12    0.15
  11   0 -18   16.12    0.74
  11   1 -18    0.95    0.23
  11   2 -18    0.21    0.15
  10  -1 -18    0.69    0.19
  10   0 -18    7.39    0.48
  10   1 -18    0.83    0.20
  10   2 -18    7.00    0.47
   9  -1 -18   20.36    0.84
   9   0 -18    1.80    0.26
   9   1 -18   20.46    0.85
   9   2 -18    4.05    0.36
  -9  -3  18    0.82    0.22
   8  -2 -18    1.01    0.21
   8  -1 -18    3.09    0.31
   8   0 -18    4.03    0.37
   8   1 -18    3.17    0.31
   8   2 -18    0.88    0.20
  -8  -3  18    0.05    0.14
   7  -2 -18    0.24    0.14
   7  -1 -18    1.52    0.23
   7   0 -18   27.78    1.03
   7   1 -18    1.46    0.24
   7   2 -18    0.42    0.15
  -7  -3  18    9.37    0.53
   6  -2 -18   13.98    0.65
   6  -1 -18    9.03    0.50
   6   0 -18    0.14    0.15
   6   1 -18    9.34    0.51
   6   2 -18   13.04    0.61
  -6  -3  18   -0.09    0.13
   5  -2 -18    1.36    0.22
   5  -1 -18    4.17    0.35
   5   0 -18   20.10    0.81
   5   1 -18    3.31    0.33
   5   2 -18    0.76    0.18
  -5  -3  18    1.51    0.25
   4  -2 -18    0.29    0.14
   4  -1 -18    0.10    0.14
   4   0 -18    7.95    0.46
   4   1 -18   -0.03    0.13
   4   2 -18    0.23    0.15
  -4  -2  18    0.12    0.14
  -4  -3  18   -0.07    0.14
   3  -2 -18    3.89    0.33
  -3   2  18    3.38    0.33
   3  -1 -18   10.83    0.56
   3   0 -18    1.53    0.24
   3   1 -18   10.56    0.54
  -3  -2  18    3.47    0.30
  -3  -3  18    2.48    0.30
   2  -2 -18    0.00    0.12
  -2   2  18   -0.09    0.12
   2  -1 -18    2.90    0.30
  -2   1  18    2.00    0.25
   2   0 -18    3.81    0.33
   2   1 -18    2.44    0.29
  -2  -2  18   -0.11    0.11
  -2  -3  18    0.06    0.14
   1  -1 -18    3.96    0.36
  -1   1  18    4.04    0.34
   1   0 -18   22.37    0.87
  -1   0  18   19.51    0.83
   1   1 -18    4.70    0.37
  -1  -1  18    4.93    0.35
  -1  -2  18    3.72    0.32
   0  -1 -18    3.54    0.36
   0   1  18    3.68    0.35
   0   0 -18    3.27    0.34
   0   0  18    3.07    0.31
   0   1 -18    3.42    0.34
   0  -1  18    2.86    0.28
   0  -1  18    3.35    0.34
   0  -2  18    0.28    0.15
  -1  -1 -18    1.63    0.26
   1   1  18    1.28    0.23
  -1   0 -18    5.15    0.39
   1   0  18    4.43    0.38
   1   0  18    5.29    0.34
  -1   1 -18    1.47    0.23
   1  -1  18    1.48    0.22
  -2   0 -18   15.54    0.72
  11   1 -19    1.43    0.26
  10   0 -19    0.02    0.15
  10   1 -19    0.59    0.20
  10   2 -19    0.13    0.16
   9   0 -19    0.14    0.16
   9   1 -19    1.49    0.24
   9   2 -19    1.42    0.26
   8  -1 -19    0.20    0.15
   8   0 -19    0.04    0.15
   8   1 -19    0.30    0.17
   8   2 -19    0.42    0.18
   7  -1 -19    0.79    0.20
   7   0 -19    0.09    0.13
   7   1 -19    0.88    0.21
   7   2 -19    0.41    0.17
   6  -1 -19    1.68    0.24
   6   0 -19    0.01    0.14
   6   1 -19    1.59    0.24
   6   2 -19    0.06    0.15
   5  -1 -19    2.77    0.30
   5   0 -19   -0.03    0.15
   5   1 -19    1.94    0.25
   4  -1 -19    0.53    0.18
   4   0 -19   -0.05    0.13
   4   1 -19    0.19    0.15
  -4  -2  19    0.81    0.19
   3  -1 -19    1.03    0.21
  -3   1  19    0.76    0.18
   3   0 -19   -0.09    0.13
   3   1 -19    1.18    0.23
  -3  -2  19    0.64    0.18
   2  -1 -19    7.10    0.47
  -2   1  19    6.71    0.45
   2   0 -19   -0.21    0.14
  -2   0  19   -0.05    0.12
   2   1 -19    6.71    0.45
  -2  -2  19    0.09    0.13
  -1   1  19    2.01    0.27
   1   0 -19    0.14    0.15
  -1   0  19   -0.06    0.14
   1   1 -19    2.45    0.29
  -1  -1  19    2.67    0.29
   0   1  19    0.12    0.16
   0   0 -19   -0.13    0.14
   0   1 -19    0.36    0.17
   0  -1  19    0.45    0.16
   9   1 -20    2.08    0.31
   8   0 -20   24.25    0.98
   8   1 -20    3.71    0.38
   7   0 -20    0.49    0.19
   7   1 -20    3.48    0.37
   6   0 -20   13.53    0.67
   6   1 -20    4.79    0.39
   5   0 -20    3.90    0.35
   5   1 -20    0.05    0.15
   4   0 -20    7.97    0.49
   4   1 -20    2.10    0.29
  -3   1  20    0.25    0.16
   3   0 -20    0.81    0.22
   3   1 -20    0.23    0.19
   2   0 -20    0.67    0.22
   0   0   0    0.00    0.00
;
_shelx_hkl_checksum     13125
_shelx_res_file
;
    shelx.res created by SHELXL-2014/7
TITL SIR92 run in space group P 21/c
CELL  0.71073  12.7792   5.2144  15.6368   90.000  111.808   90.000
ZERR     4.00   0.0014   0.0004   0.0018    0.000    0.004    0.000
LATT   1
SYMM  - X, 1/2 + Y, 1/2 - Z
SFAC  C  H Cl Li  N  O
UNIT    16   40   4   4   8  32
L.S. 5
FMAP 2
PLAN -20
SIZE     0.300   0.300   0.350
omit 1 0 0
omit 0 0 2
ACTA
BOND   $H
HTAB 2
CONF
L.S.  10
TEMP    23.00
EQIV $1 -x, y+1/2, -z+1/2
HTAB N1A Cl1_$1
HTAB N1A O4_$1
EQIV $2 -x, y-1/2, -z+1/2
HTAB N1A O5_$2
EQIV $3 x, -y+1/2, z-1/2
HTAB N1A O6_$3
HTAB N1A O4
EQIV $4 x, y-1, z
HTAB N1B O2B_$4
EQIV $5 x, -y+1/2, z+1/2
HTAB N1B O1A_$5
EQIV $6 -x+1, -y+1, -z+1
HTAB N1B O1B_$6
EQIV $7 -x+1, -y+2, -z+1
HTAB N1B O2B_$7
HTAB C2A O1B
HTAB C2A O5_$1
EQIV $8 x, -y+3/2, z+1/2
HTAB C2B O2A_$8
EQIV $9 x, y+1, z
HTAB C2B O4_$9
WGHT    0.046800    0.455500
EXTI    0.050833
FVAR       0.24372
O1A   6    0.327801    0.055739    0.194727    11.00000    0.02135    0.01545 =
         0.02063   -0.00154    0.00600    0.00219
O2A   6    0.418604    0.433528    0.226289    11.00000    0.01834    0.01955 =
         0.02960   -0.00257    0.01227   -0.00164
O1B   6    0.417497    0.765301    0.386671    11.00000    0.04221    0.02165 =
         0.02276    0.00162    0.01919    0.00425
O2B   6    0.374992    1.166937    0.411777    11.00000    0.06389    0.01709 =
         0.03379    0.00394    0.02750    0.00264
N1A   5    0.132013    0.251307    0.192839    11.00000    0.01935    0.02782 =
         0.04925   -0.00726    0.01600   -0.00258
H11   2    0.067887    0.335112    0.177943    11.00000    0.04910
H12   2    0.128111    0.137766    0.148742    11.00000    0.06179
H13   2    0.134734    0.162573    0.239285    11.00000    0.05619
N1B   5    0.388838    0.577840    0.537191    11.00000    0.03569    0.02301 =
         0.02479    0.00746    0.01921    0.00735
H14   2    0.368710    0.465440    0.490280    11.00000    0.03686
H15   2    0.362517    0.528572    0.580138    11.00000    0.03740
H16   2    0.466492    0.599267    0.566078    11.00000    0.05132
C1A   1    0.333411    0.291205    0.212008    11.00000    0.01614    0.01758 =
         0.01293    0.00049    0.00496    0.00189
C1B   1    0.381681    0.930671    0.427322    11.00000    0.02562    0.01745 =
         0.01665    0.00065    0.00811   -0.00073
C2A   1    0.228882    0.427962    0.213472    11.00000    0.01688    0.01823 =
         0.03244   -0.00377    0.00956    0.00016
AFIX  23
H21   2    0.245483    0.503913    0.273721    11.00000   -1.20000
H22   2    0.209020    0.565330    0.168421    11.00000   -1.20000
AFIX   0
C2B   1    0.341420    0.832976    0.502290    11.00000    0.03115    0.01802 =
         0.02465    0.00292    0.01626    0.00426
AFIX  23
H23   2    0.363574    0.954196    0.552965    11.00000   -1.20000
H24   2    0.259793    0.822541    0.477462    11.00000   -1.20000
AFIX   0
LI1   4    0.437077    0.798204    0.272132    11.00000    0.02167    0.01799 =
         0.02061    0.00172    0.00962    0.00085
CL1   3    0.079187    0.275469    0.412467    11.00000    0.02322    0.02030 =
         0.03299   -0.00111    0.00177    0.00037
O3    6    0.096677    0.496031    0.364289    11.00000    0.05802    0.02783 =
         0.06992    0.00969    0.02900    0.00081
O4    6    0.087775    0.047776    0.362010    11.00000    0.05087    0.02631 =
         0.05000   -0.01074    0.00846    0.00163
O5    6   -0.032018    0.286479    0.416101    11.00000    0.02594    0.04733 =
         0.06793   -0.00020    0.01311   -0.00251
O6    6    0.162701    0.267192    0.503778    11.00000    0.03414    0.07045 =
         0.03455   -0.00821   -0.00190    0.01160
HKLF 4
REM  SIR92 run in space group P 21/c
REM R1 =  0.0330 for    2047 Fo > 4sig(Fo)  and  0.0371 for all    2304 data
REM    170 parameters refined using      0 restraints
END
WGHT      0.0468      0.4555
REM Instructions for potential hydrogen bonds
HTAB N1A Cl1_$1
HTAB N1A O4_$1
HTAB N1A O5_$2
HTAB N1A O6_$3
HTAB N1A O4
HTAB N1B O2B_$4
HTAB N1B O1A_$5
HTAB N1B O1B_$6
HTAB N1B O2B_$7
HTAB C2A O1B
HTAB C2A O5_$1
HTAB C2B O2A_$8
HTAB C2B O4_$9
REM Highest difference peak  0.517,  deepest hole -0.420,  1-sigma level  0.058
Q1    1   0.3145  1.1256  0.3867  11.00000  0.05    0.52
Q2    1   0.2776  0.3563  0.2118  11.00000  0.05    0.34
Q3    1   0.3652  0.8764  0.4699  11.00000  0.05    0.30
Q4    1   0.1599  0.4644  0.3893  11.00000  0.05    0.26
Q5    1   0.0911  0.5750  0.3991  11.00000  0.05    0.24
Q6    1   0.2386  0.5941  0.2272  11.00000  0.05    0.23
Q7    1   0.0835 -0.0321  0.4019  11.00000  0.05    0.23
Q8    1  -0.0202  0.2357  0.3770  11.00000  0.05    0.22
Q9    1   0.0444  0.1382  0.3388  11.00000  0.05    0.22
Q10   1   0.1229  0.1654  0.4992  11.00000  0.05    0.20
Q11   1   0.3689  0.7078  0.5196  11.00000  0.05    0.20
Q12   1   0.0521  0.3981  0.3484  11.00000  0.05    0.19
Q13   1   0.4086  0.5669  0.2284  11.00000  0.05    0.18
Q14   1   0.3811  0.3743  0.2073  11.00000  0.05    0.18
Q15   1   0.4438  0.8502  0.4207  11.00000  0.05    0.18
Q16   1   0.1816  0.3407  0.1986  11.00000  0.05    0.17
Q17   1   0.3301  0.1591  0.1868  11.00000  0.05    0.17
Q18   1   0.1455  0.0542  0.3620  11.00000  0.05    0.17
Q19   1   0.3615  0.8038  0.3727  11.00000  0.05    0.17
Q20   1  -0.0195  0.1259  0.4291  11.00000  0.05    0.17
;
_shelx_res_checksum     28446
