# Supplementary material for: Crystal structure and Hirshfeld surface analysis of poly[[di-μ3-glycine-lithium] perchlorate]
Source: Acta Crystallogr E Crystallogr Commun. 2019 Jan 4;75(Pt 2):134–8. doi: 10.1107/S2056989018018145 (PMC6362657; doi:10.1107/S2056989018018145)
Supplement: Supplementary file 2 [file e-75-00134-Isup2.hkl]

data_I                                                                          
_shelx_title ' SIR92 run in space group P 21/c'                                 
_shelx_refln_list_code          4                                               
_shelx_F_calc_maximum      180.35                                               
_exptl_crystal_F_000       528.00                                               
_reflns_d_resolution_high  0.7550                                               
                                                                                
loop_                                                                           
 _space_group_symop_operation_xyz                                               
 'x, y, z'                                                                      
 '-x, y+1/2, -z+1/2'                                                            
 '-x, -y, -z'                                                                   
 'x, -y-1/2, z-1/2'                                                             
                                                                                
_cell_length_a    12.7792                                                       
_cell_length_b     5.2144                                                       
_cell_length_c    15.6368                                                       
_cell_angle_alpha  90.000                                                       
_cell_angle_beta  111.808                                                       
_cell_angle_gamma  90.000                                                       
                                                                                
_shelx_F_squared_multiplier     1.000                                           
                                                                                
loop_                                                                           
 _refln_index_h                                                                 
 _refln_index_k                                                                 
 _refln_index_l                                                                 
 _refln_F_squared_calc                                                          
 _refln_F_squared_meas                                                          
 _refln_F_squared_sigma                                                         
 _refln_observed_status                                                         
   2   0   0       2400.12       2205.92        89.79 o                         
   3   0   0       4179.19       4306.00        62.22 o                         
   4   0   0      25373.56      23820.42       322.41 o                         
   5   0   0          1.72          1.40         0.31 o                         
   6   0   0       3240.61       3195.29        43.59 o                         
   7   0   0       1163.11       1047.09        15.06 o                         
   8   0   0        318.00        289.06         5.87 o                         
   9   0   0         78.76         74.03         6.66 o                         
  10   0   0          4.90          8.44         1.48 o                         
  11   0   0         22.41         22.92         2.13 o                         
  12   0   0       1106.33       1142.84        24.59 o                         
  13   0   0        172.65        200.23         6.68 o                         
  14   0   0         40.51         33.60         3.10 o                         
  15   0   0         14.92         16.15         2.66 o                         
   1   1   0       6439.23       5380.26        93.12 o                         
   2   1   0      10867.99       9518.73        88.56 o                         
   3   1   0       1358.31       1162.82        14.51 o                         
   4   1   0       1737.47       1673.41        14.32 o                         
   5   1   0       1340.95       1467.46        14.39 o                         
   6   1   0        344.66        420.32         4.83 o                         
   7   1   0        186.91        177.66         2.40 o                         
   8   1   0       1228.74       1193.41        15.37 o                         
   9   1   0        413.19        411.26         5.38 o                         
  10   1   0        609.60        616.66         8.43 o                         
  11   1   0        578.56        574.75         9.52 o                         
  12   1   0        289.30        305.75         6.05 o                         
  13   1   0          8.96          9.61         1.34 o                         
  14   1   0         46.63         42.22         2.81 o                         
  15   1   0        142.17        142.11         6.14 o                         
   0   2   0       2574.64       2326.96        69.27 o                         
   1   2   0       1839.30       1683.64        27.57 o                         
   2   2   0        932.60        940.49         9.68 o                         
   3   2   0         76.10         74.99         1.06 o                         
   4   2   0        122.40        116.08         1.41 o                         
   5   2   0         13.20         14.11         0.46 o                         
   6   2   0         52.59         62.98         1.10 o                         
   7   2   0         56.30         55.70         1.16 o                         
   8   2   0        364.30        344.29         4.27 o                         
   9   2   0        109.01        104.18         1.91 o                         
  10   2   0        270.66        256.32         5.00 o                         
  11   2   0         21.40         23.97         3.05 o                         
  12   2   0        143.62        125.75         4.08 o                         
  13   2   0          9.05          5.86         1.38 o                         
  14   2   0        150.42        143.50         6.24 o                         
  15   2   0         47.59         49.69         5.90 o                         
   1   3   0         57.15         42.22         1.36 o                         
   2   3   0       1478.55       1485.22        18.01 o                         
   3   3   0        255.08        268.24         2.96 o                         
   4   3   0        375.52        375.27         4.05 o                         
   5   3   0        848.04        830.61        17.08 o                         
   6   3   0         13.08         15.66         1.38 o                         
   7   3   0        157.14        160.01         3.40 o                         
   8   3   0         77.90         93.50         2.08 o                         
   9   3   0          6.60          3.89         0.77 o                         
  10   3   0       1514.08       1555.89        26.11 o                         
  11   3   0          0.16          0.49         0.99 o                         
  12   3   0        110.13         94.76         3.73 o                         
  13   3   0         25.67         19.47         2.52 o                         
   0   4   0       2684.97       2429.81        51.58 o                         
   1   4   0       1405.41       1436.99        20.18 o                         
   2   4   0        409.52        416.59         6.52 o                         
   3   4   0         74.43         87.87         1.71 o                         
   4   4   0        346.64        340.32         4.04 o                         
   5   4   0        630.54        613.69         6.89 o                         
   6   4   0        407.17        414.85         5.37 o                         
   7   4   0         13.45         19.24         1.20 o                         
   8   4   0        232.26        236.55         5.05 o                         
   9   4   0          5.08          7.13         1.40 o                         
  10   4   0          8.63         12.16         1.74 o                         
  11   4   0          9.50         12.24         2.69 o                         
  12   4   0        189.60        195.21         8.94 o                         
   1   5   0        426.04        403.69         7.73 o                         
   2   5   0        738.39        737.41        12.86 o                         
   3   5   0         82.02         79.07         2.80 o                         
   4   5   0        519.23        497.91         9.45 o                         
   5   5   0         14.97         13.76         1.47 o                         
   6   5   0        155.45        150.75         3.98 o                         
   7   5   0         26.66         30.37         2.47 o                         
   8   5   0        422.90        423.86         9.90 o                         
   9   5   0        177.60        172.02         5.31 o                         
  10   5   0         35.44         37.56         3.54 o                         
   0   6   0        512.44        517.72        18.30 o                         
   1   6   0          4.96          4.04         2.69 o                         
   2   6   0         26.34         28.18         4.72 o                         
   3   6   0         13.23         15.53         4.38 o                         
   4   6   0         35.84         33.62         3.22 o                         
   5   6   0         19.49         28.90         2.47 o                         
   6   6   0        233.06        250.06         7.85 o                         
   7   6   0          1.93          1.18         1.85 o                         
 -15   1   1         51.33         65.57         4.52 o                         
 -14   1   1          9.21         10.09         1.45 o                         
 -13   1   1          5.41          3.94         1.06 o                         
 -12   1   1          6.08          3.37         1.01 o                         
 -11   1   1         11.99         11.39         1.17 o                         
 -10   1   1         19.20         19.64         1.22 o                         
  -9   1   1         42.20         50.61         1.65 o                         
  -8   1   1         51.30         51.17         1.39 o                         
  -7   1   1        538.81        612.94         6.52 o                         
  -6   1   1          6.96          5.30         0.42 o                         
  -5   1   1       2030.13       2174.89        21.01 o                         
  -4   1   1       1300.26       1503.79        14.57 o                         
  -3   1   1          0.20          0.34         0.24 o                         
  -2   1   1        203.83        233.03         2.40 o                         
  -1   1   1        321.74        360.56         5.18 o                         
   0   1   1          1.07         -0.36         0.36 o                         
   1   1   1        519.21        499.48         5.19 o                         
   2   1   1       1164.77       1132.37         9.60 o                         
   3   1   1        150.79        147.58         1.52 o                         
   4   1   1        909.36       1007.21         8.79 o                         
   5   1   1        405.14        471.31         4.69 o                         
   6   1   1          0.71          0.10         0.32 o                         
   7   1   1        176.98        174.65         2.79 o                         
   8   1   1          7.89          8.12         0.80 o                         
   9   1   1         66.83         66.68         1.92 o                         
  10   1   1        124.23        112.25         3.55 o                         
  11   1   1         23.56         20.79         1.55 o                         
  12   1   1          2.84          2.95         1.02 o                         
  13   1   1          0.03         -1.00         1.00 o                         
  14   1   1         12.45          9.44         1.77 o                         
  15   1   1         91.57         87.64         7.08 o                         
 -15   2   1          0.28         -0.51         2.69 o                         
 -14   2   1         17.41         19.88         2.10 o                         
 -13   2   1          1.31          1.23         1.17 o                         
 -12   2   1         33.62         31.37         2.65 o                         
 -11   2   1        333.44        313.58         6.30 o                         
 -10   2   1          9.72          8.66         0.71 o                         
  -9   2   1         33.42         30.36         1.37 o                         
  -8   2   1        305.85        291.16         3.74 o                         
  -7   2   1        276.90        290.85         3.39 o                         
  -6   2   1       1298.75       1356.01        13.33 o                         
  -5   2   1        220.03        210.74         2.59 o                         
  -4   2   1        337.51        350.07         3.72 o                         
  -3   2   1        316.52        354.31         3.68 o                         
  -2   2   1        552.59        524.31         6.00 o                         
  -1   2   1         50.77         63.76         0.92 o                         
   0   2   1        677.36        661.90         9.60 o                         
   1   2   1        267.99        273.01         3.26 o                         
   2   2   1         28.80         40.36         0.67 o                         
   3   2   1          8.61          4.77         0.34 o                         
   4   2   1          1.70          0.09         0.21 o                         
   5   2   1        735.98        787.96         7.07 o                         
   6   2   1        191.95        221.12         2.52 o                         
   7   2   1          7.17         10.22         0.56 o                         
   8   2   1         38.80         35.49         1.40 o                         
   9   2   1         69.50         55.07         1.75 o                         
  10   2   1         11.72          9.42         1.41 o                         
  11   2   1         29.18         44.00         2.16 o                         
  12   2   1          7.37          3.84         1.29 o                         
  13   2   1          0.67          0.31         1.20 o                         
  14   2   1         22.95         25.85         3.03 o                         
 -13   3   1          6.61          6.32         1.51 o                         
 -12   3   1         56.74         57.56         2.94 o                         
 -11   3   1         80.53         82.00         3.32 o                         
 -10   3   1         76.99         85.04         3.13 o                         
  -9   3   1         18.23         15.35         1.08 o                         
  -8   3   1          5.06          5.17         0.62 o                         
  -7   3   1        108.59        104.75         1.77 o                         
  -6   3   1        114.34        111.68         2.46 o                         
  -5   3   1         28.21         23.18         0.76 o                         
  -4   3   1         55.84         51.04         0.92 o                         
  -3   3   1         43.11         45.05         0.79 o                         
  -2   3   1        125.44        121.85         1.95 o                         
  -1   3   1       1387.14       1388.05        24.32 o                         
   0   3   1         84.29        123.83         1.92 o                         
   1   3   1       1146.62       1209.53        19.90 o                         
   2   3   1        388.93        370.53         4.12 o                         
   3   3   1        574.28        638.39         6.45 o                         
   4   3   1       1587.86       1635.59        15.84 o                         
   5   3   1        210.33        197.55         2.93 o                         
   6   3   1        183.53        183.83         2.61 o                         
   7   3   1         60.91         57.64         1.34 o                         
   8   3   1        487.35        495.13         6.99 o                         
   9   3   1        214.99        215.94         5.15 o                         
  10   3   1          0.43          1.49         1.20 o                         
  11   3   1          9.00          8.36         1.45 o                         
  12   3   1          2.68         -0.11         1.11 o                         
  13   3   1        135.43        141.98         8.77 o                         
 -12   4   1         63.89         80.53         5.39 o                         
 -11   4   1         42.85         37.08         4.38 o                         
 -10   4   1        123.86        120.90         7.42 o                         
  -9   4   1         48.60         52.83         2.24 o                         
  -8   4   1        809.77        819.50        13.97 o                         
  -7   4   1        232.37        228.97         4.23 o                         
  -6   4   1         16.94         14.98         0.84 o                         
  -5   4   1        320.15        311.19         3.86 o                         
  -4   4   1          0.14          0.20         0.29 o                         
  -3   4   1        703.32        700.34         9.03 o                         
  -2   4   1        525.98        513.98         7.81 o                         
  -1   4   1        686.58        634.09        10.85 o                         
   0   4   1        198.49        200.69         3.51 o                         
   1   4   1         55.32         52.53         1.95 o                         
   2   4   1        132.71        128.12         5.04 o                         
   3   4   1          4.24          5.85         0.66 o                         
   4   4   1         64.55         61.59         1.21 o                         
   5   4   1       1466.85       1466.11        15.43 o                         
   6   4   1        199.77        203.52         3.50 o                         
   7   4   1          2.55          2.57         0.81 o                         
   8   4   1         44.70         46.25         2.09 o                         
   9   4   1        605.10        628.88        14.26 o                         
  10   4   1         13.39         14.95         1.94 o                         
  11   4   1        265.53        280.35         8.16 o                         
 -11   5   1         84.04         85.94         5.22 o                         
 -10   5   1        130.60        112.97         5.56 o                         
  -9   5   1          1.49          1.89         1.12 o                         
  -8   5   1         36.79         36.02         1.92 o                         
  -7   5   1         76.33         82.35         2.52 o                         
  -6   5   1        101.89         95.19         2.52 o                         
  -5   5   1          9.26          6.26         1.33 o                         
  -4   5   1        393.46        390.66         8.86 o                         
  -3   5   1        110.00        102.55         8.26 o                         
  -2   5   1          0.62          0.42         1.67 o                         
  -1   5   1        434.28        408.21         9.42 o                         
   0   5   1        107.58        126.23         5.40 o                         
   1   5   1        881.51        820.79        11.99 o                         
   2   5   1        358.90        347.57        10.68 o                         
   3   5   1          2.42          1.49         1.41 o                         
   4   5   1        441.28        407.16         8.08 o                         
   5   5   1        377.89        384.37         6.35 o                         
   6   5   1        150.89        147.54         3.26 o                         
   7   5   1         97.45         94.35         2.84 o                         
   8   5   1        284.35        293.84         7.53 o                         
   9   5   1         61.57         66.08         3.36 o                         
  10   5   1         31.22         29.98         3.20 o                         
  -7   6   1         18.57         13.64         3.03 o                         
  -6   6   1        100.76        100.96         6.41 o                         
  -5   6   1         48.76         46.83         4.72 o                         
  -4   6   1          5.31          5.56         2.36 o                         
  -3   6   1        102.66         95.62         6.66 o                         
  -2   6   1        112.46        119.89         5.24 o                         
  -1   6   1         27.91         30.62         3.54 o                         
   0   6   1        205.38        218.53         7.28 o                         
   1   6   1         51.18         56.48        12.21 o                         
   2   6   1          5.32          7.03         2.19 o                         
   3   6   1         88.23         75.04         2.84 o                         
   4   6   1         66.44         63.84         2.75 o                         
   5   6   1          0.12          0.00         1.03 o                         
   6   6   1         88.69         84.42         3.86 o                         
 -16   0   2         85.13        103.30         7.41 o                         
 -15   0   2        214.86        229.70         7.75 o                         
 -14   0   2        395.16        440.93        14.63 o                         
 -13   0   2        197.29        191.10         6.32 o                         
 -12   0   2         39.95         37.63         3.28 o                         
 -11   0   2       1734.03       1749.83        35.61 o                         
 -10   0   2       2777.02       2841.26        64.41 o                         
  -9   0   2          0.12          1.03         1.04 o                         
  -8   0   2       2221.10       2374.62        37.96 o                         
  -7   0   2       1133.78       1186.17        16.85 o                         
  -6   0   2         57.86         81.74         1.87 o                         
  -5   0   2         89.41         79.90         2.22 o                         
  -4   0   2       4080.65       3972.36        53.53 o                         
  -3   0   2       8655.54       9017.83       141.06 o                         
  -2   0   2         51.01         55.43         6.08 o                         
   1   0   2       2404.62       2841.00        72.31 o                         
   2   0   2       4537.89       4302.00        59.24 o                         
   3   0   2      15404.84      14794.26       177.30 o                         
   4   0   2          0.44          4.15         0.35 o                         
   5   0   2       2575.46       2511.29        30.29 o                         
   6   0   2        107.68        125.78         2.19 o                         
   7   0   2       5634.88       5676.15        89.93 o                         
   8   0   2        306.00        292.57         5.53 o                         
   9   0   2       6846.07       6769.26       130.07 o                         
  10   0   2       1679.98       1607.86        32.94 o                         
  11   0   2        181.12        179.30         6.24 o                         
  12   0   2          2.89          7.03         1.77 o                         
  13   0   2        212.81        227.51         7.39 o                         
  14   0   2        180.61        182.07         6.85 o                         
  15   0   2         53.48         60.31         5.73 o                         
 -16   1   2         18.02         17.18         3.87 o                         
 -15   1   2          0.33         -1.06         1.40 o                         
 -14   1   2        423.08        425.29         8.03 o                         
 -13   1   2        169.60        194.39         6.11 o                         
 -12   1   2         45.87         41.92         2.26 o                         
 -11   1   2        251.13        258.20         5.11 o                         
 -10   1   2        876.45        769.68        10.58 o                         
  -9   1   2       1376.59       1366.61        17.55 o                         
  -8   1   2         50.81         44.21         1.31 o                         
  -7   1   2       2771.32       2782.21        26.95 o                         
  -6   1   2        694.39        659.41         7.31 o                         
  -5   1   2         82.50         87.34         1.38 o                         
  -4   1   2        209.52        219.94         2.64 o                         
  -3   1   2       1039.33       1146.27        14.10 o                         
  -2   1   2      11166.14      10746.05       213.88 o                         
  -1   1   2       1803.34       2009.62        30.21 o                         
   0   1   2       1107.58       1093.20        11.94 o                         
   1   1   2      11507.71      10442.20       191.56 o                         
   2   1   2        146.32        178.00         1.85 o                         
   3   1   2        781.04        858.21         8.26 o                         
   4   1   2        382.75        454.26         4.49 o                         
   5   1   2       1141.46       1113.54        10.44 o                         
   6   1   2        316.33        295.70         3.29 o                         
   7   1   2       1729.30       1685.88        19.42 o                         
   8   1   2         98.00         91.71         2.20 o                         
   9   1   2          0.12          2.34         1.58 o                         
  10   1   2       1268.15       1257.63        18.63 o                         
  11   1   2        842.43        798.79        12.69 o                         
  12   1   2         42.06         40.77         2.24 o                         
  13   1   2        304.12        318.45         6.57 o                         
  14   1   2         82.47         94.04         5.00 o                         
 -15   2   2        242.42        240.28         8.35 o                         
 -14   2   2          0.19          1.08         1.29 o                         
 -13   2   2         10.98         10.06         1.57 o                         
 -12   2   2        924.24        892.19        16.20 o                         
 -11   2   2        463.15        442.59         7.31 o                         
 -10   2   2        189.15        184.64         3.31 o                         
  -9   2   2        745.60        760.22        10.12 o                         
  -8   2   2        236.04        205.52         3.12 o                         
  -7   2   2         20.19         18.06         1.13 o                         
  -6   2   2        595.98        594.58         6.18 o                         
  -5   2   2        297.97        266.86         4.97 o                         
  -4   2   2        462.16        513.96         5.60 o                         
  -3   2   2        144.32        110.49         1.47 o                         
  -2   2   2       2796.51       2985.58        35.33 o                         
  -1   2   2        156.08        117.24         1.75 o                         
   0   2   2       2948.06       2907.58        65.84 o                         
   1   2   2       1567.97       1483.96        15.06 o                         
   2   2   2       1970.66       2235.78        21.18 o                         
   3   2   2        182.22        177.56         2.12 o                         
   4   2   2         41.25         58.59         0.94 o                         
   5   2   2        197.91        235.49         2.85 o                         
   6   2   2          0.12          0.33         0.37 o                         
   7   2   2        242.28        255.93         3.46 o                         
   8   2   2        719.18        672.17         9.27 o                         
   9   2   2        870.69        870.06        11.83 o                         
  10   2   2        124.30        118.63         3.14 o                         
  11   2   2        294.50        275.17         6.60 o                         
  12   2   2         89.56         77.86         3.37 o                         
  13   2   2         52.59         52.15         3.01 o                         
  14   2   2         57.38         57.62         6.23 o                         
 -13   3   2        327.62        329.11         7.72 o                         
 -12   3   2          0.12         -0.49         1.01 o                         
 -11   3   2          6.96          2.53         1.11 o                         
 -10   3   2         79.39         77.65         2.27 o                         
  -9   3   2        549.74        535.66         8.39 o                         
  -8   3   2        197.41        184.22         2.97 o                         
  -7   3   2       1473.60       1475.61        15.54 o                         
  -6   3   2         59.51         71.28         1.41 o                         
  -5   3   2          4.56          3.85         0.61 o                         
  -4   3   2          0.01          0.76         0.27 o                         
  -3   3   2       2353.27       2283.18        34.23 o                         
  -2   3   2        105.40        130.27         2.63 o                         
  -1   3   2       3758.23       3657.86        48.26 o                         
   0   3   2        194.08        167.50         2.52 o                         
   1   3   2        165.19        214.34         2.78 o                         
   2   3   2        408.71        435.64         4.82 o                         
   3   3   2         61.30         56.26         1.01 o                         
   4   3   2        320.09        320.72         4.20 o                         
   5   3   2        343.20        332.58         4.02 o                         
   6   3   2        324.49        345.36         3.95 o                         
   7   3   2        159.51        181.67         2.73 o                         
   8   3   2         62.54         60.09         2.43 o                         
   9   3   2        145.61        149.43         4.21 o                         
  10   3   2         79.64         84.64         3.27 o                         
  11   3   2        238.25        256.19         6.34 o                         
  12   3   2        227.80        216.91         5.91 o                         
 -12   4   2         47.15         36.98         4.04 o                         
 -11   4   2        263.27        274.15         7.72 o                         
 -10   4   2        214.55        233.48         6.71 o                         
  -9   4   2        369.23        344.81         6.84 o                         
  -8   4   2         26.73         23.56         3.25 o                         
  -7   4   2        115.12        116.84         2.65 o                         
  -6   4   2         53.53         51.57         1.42 o                         
  -5   4   2        489.98        468.73         5.79 o                         
  -4   4   2         14.21          9.69         0.47 o                         
  -3   4   2       1428.40       1371.40        20.02 o                         
  -2   4   2        140.65        151.10         3.59 o                         
  -1   4   2         18.25         21.74         1.27 o                         
   0   4   2          0.03          0.21         0.40 o                         
   1   4   2        726.59        697.15        13.08 o                         
   2   4   2        640.31        625.85         9.84 o                         
   3   4   2        481.39        453.83         5.19 o                         
   4   4   2        309.49        320.07         3.96 o                         
   5   4   2        397.80        401.43         5.24 o                         
   6   4   2        111.49        116.28         2.50 o                         
   7   4   2        310.73        334.39         6.86 o                         
   8   4   2        395.84        413.99         8.28 o                         
   9   4   2        902.72        941.90        20.34 o                         
  10   4   2        105.92        123.11         4.80 o                         
  11   4   2         18.36         14.48         2.69 o                         
 -11   5   2         52.59         61.32         4.38 o                         
 -10   5   2         70.65         92.22         3.92 o                         
  -9   5   2         39.03         44.30         2.69 o                         
  -8   5   2        220.23        222.01         4.94 o                         
  -7   5   2         55.07         48.66         2.85 o                         
  -6   5   2        247.37        241.64         5.76 o                         
  -5   5   2        256.44        246.14         9.97 o                         
  -4   5   2        194.60        184.00         8.44 o                         
  -3   5   2        100.51         98.54         4.41 o                         
  -2   5   2        845.80        802.43        26.74 o                         
  -1   5   2        309.53        306.63         7.72 o                         
   0   5   2         12.86          9.27         0.95 o                         
   1   5   2       1743.49       1639.92        26.35 o                         
   2   5   2         22.22         16.67         3.20 o                         
   3   5   2          0.19          0.52         0.99 o                         
   4   5   2          6.85          8.94         0.70 o                         
   5   5   2        448.78        419.30         6.90 o                         
   6   5   2         99.49        102.06         4.31 o                         
   7   5   2        348.14        362.62         7.47 o                         
   8   5   2         13.34         16.88         3.20 o                         
   9   5   2          2.76          3.03         1.68 o                         
  10   5   2        201.73        207.04         8.61 o                         
  -7   6   2          2.07          2.19         2.19 o                         
  -6   6   2         47.88         47.67         4.72 o                         
  -5   6   2         79.77         76.00         5.73 o                         
  -4   6   2         15.29         15.32         3.03 o                         
  -3   6   2         54.33         42.12         4.89 o                         
  -2   6   2         13.50         17.01         3.37 o                         
  -1   6   2         87.20         88.15         6.57 o                         
   0   6   2         31.43         24.25         3.87 o                         
   1   6   2          3.07          5.56         2.69 o                         
   2   6   2        130.80        117.18         4.08 o                         
   3   6   2         15.20         22.22         5.64 o                         
   4   6   2          6.70          6.60         1.53 o                         
   5   6   2         55.77         59.70         3.58 o                         
   6   6   2         15.17         17.06         2.14 o                         
 -16   1   3         36.11         32.39         3.54 o                         
 -15   1   3         15.96         15.48         2.00 o                         
 -14   1   3         41.24         38.86         2.58 o                         
 -13   1   3         13.05         11.72         1.36 o                         
 -12   1   3         64.83         67.58         2.92 o                         
 -11   1   3         34.50         37.66         1.89 o                         
 -10   1   3         53.38         44.24         1.68 o                         
  -9   1   3         57.20         51.11         1.80 o                         
  -8   1   3        505.10        482.72         6.84 o                         
  -7   1   3        527.11        547.53         6.30 o                         
  -6   1   3         12.96         10.99         0.62 o                         
  -5   1   3       2298.69       2445.95        27.21 o                         
  -4   1   3       1034.89       1009.37        12.81 o                         
  -3   1   3        104.47         95.07         1.57 o                         
  -2   1   3       1678.15       1714.66        26.62 o                         
  -1   1   3       1186.98       1203.98        16.43 o                         
   0   1   3        143.79        140.96         1.87 o                         
   1   1   3       1792.33       1792.75        18.30 o                         
   2   1   3       3534.41       3569.01        31.67 o                         
   3   1   3       1992.31       2138.53        19.20 o                         
   4   1   3       1005.66       1033.58        10.26 o                         
   5   1   3        312.37        315.40         3.41 o                         
   6   1   3       2310.62       2400.38        23.28 o                         
   7   1   3        427.08        454.36         6.58 o                         
   8   1   3        100.22         95.07         2.32 o                         
   9   1   3        146.69        141.07         3.41 o                         
  10   1   3          3.75         11.63         6.83 o                         
  11   1   3         43.22         48.33         2.27 o                         
  12   1   3          4.65          5.63         1.19 o                         
  13   1   3         15.94         14.14         1.87 o                         
  14   1   3          1.96         -0.60         2.61 o                         
 -15   2   3         91.58         97.88         5.11 o                         
 -14   2   3         30.93         23.27         2.17 o                         
 -13   2   3         62.16         59.74         3.01 o                         
 -12   2   3          2.21          2.53         1.19 o                         
 -11   2   3          4.40          2.97         0.82 o                         
 -10   2   3         27.06         13.88         1.27 o                         
  -9   2   3        114.95        111.11         2.88 o                         
  -8   2   3         95.41         84.89         1.75 o                         
  -7   2   3         62.27         61.95         1.28 o                         
  -6   2   3         89.96        103.57         1.55 o                         
  -5   2   3        106.79         93.29         1.36 o                         
  -4   2   3         23.76         22.02         0.64 o                         
  -3   2   3         94.57         90.05         1.38 o                         
  -2   2   3        466.74        446.28         9.80 o                         
  -1   2   3       1386.26       1524.43        19.36 o                         
   0   2   3          0.51          3.35         0.54 o                         
   1   2   3         80.71         76.11         1.24 o                         
   2   2   3         17.51         20.65         0.58 o                         
   3   2   3         45.63         40.76         0.82 o                         
   4   2   3          7.16         10.93         0.60 o                         
   5   2   3        136.38        115.30         1.85 o                         
   6   2   3          2.31          1.97         0.43 o                         
   7   2   3         26.44         30.74         1.07 o                         
   8   2   3         24.94         23.58         1.25 o                         
   9   2   3        143.27        128.71         3.22 o                         
  10   2   3          6.37          2.86         0.98 o                         
  11   2   3         88.05         85.66         3.42 o                         
  12   2   3         14.78         17.75         1.93 o                         
  13   2   3         35.07         26.79         2.98 o                         
 -14   3   3         95.89        106.69         7.42 o                         
 -13   3   3          8.49          9.15         1.84 o                         
 -12   3   3         24.79         19.77         1.88 o                         
 -11   3   3         69.79         84.18         2.57 o                         
 -10   3   3        166.48        155.12         3.44 o                         
  -9   3   3        324.43        291.87         5.18 o                         
  -8   3   3          2.90          1.56         0.63 o                         
  -7   3   3        183.00        183.07         2.57 o                         
  -6   3   3        121.77        108.07         1.83 o                         
  -5   3   3        522.87        541.91         6.54 o                         
  -4   3   3          0.16          0.29         0.29 o                         
  -3   3   3         50.21         55.72         1.46 o                         
  -2   3   3        513.72        534.17         9.93 o                         
  -1   3   3         68.74         96.88         1.88 o                         
   0   3   3         55.75         63.72         1.28 o                         
   1   3   3         22.34         34.57         0.83 o                         
   2   3   3        445.56        441.68         4.65 o                         
   3   3   3          6.98          6.80         0.53 o                         
   4   3   3         32.52         34.71         0.96 o                         
   5   3   3        165.29        169.02         2.43 o                         
   6   3   3          9.23          7.80         0.70 o                         
   7   3   3         14.60         12.64         0.88 o                         
   8   3   3         94.79        104.73         2.88 o                         
   9   3   3        121.13        132.76         4.02 o                         
  10   3   3         71.39         66.42         2.92 o                         
  11   3   3         65.30         73.39         3.29 o                         
  12   3   3          3.82          1.70         1.29 o                         
 -12   4   3        151.53        152.70         5.57 o                         
 -11   4   3         16.49         15.36         3.28 o                         
 -10   4   3         37.62         30.99         2.54 o                         
  -9   4   3         64.60         62.89         2.43 o                         
  -8   4   3        386.86        374.17         7.19 o                         
  -7   4   3        219.28        226.13         4.15 o                         
  -6   4   3        670.55        665.01         8.75 o                         
  -5   4   3       1192.05       1140.80        14.23 o                         
  -4   4   3        804.11        787.78        12.53 o                         
  -3   4   3        586.53        575.78        13.47 o                         
  -2   4   3          0.86         -0.46         0.54 o                         
  -1   4   3       1976.11       1912.87        43.98 o                         
   0   4   3         89.36         84.89         4.89 o                         
   1   4   3        572.43        516.15        16.98 o                         
   2   4   3       1084.29       1043.39        11.01 o                         
   3   4   3         63.54         64.74         1.35 o                         
   4   4   3          0.03         -0.43         0.43 o                         
   5   4   3        153.43        139.25         3.07 o                         
   6   4   3        746.23        756.34        13.28 o                         
   7   4   3        252.16        288.08         6.27 o                         
   8   4   3         78.89         91.68         3.24 o                         
   9   4   3         13.95         12.12         1.82 o                         
  10   4   3          0.95          0.37         1.37 o                         
  11   4   3          4.18          5.72         2.36 o                         
 -11   5   3         17.51         24.08         2.86 o                         
 -10   5   3         45.23         38.07         3.37 o                         
  -9   5   3        210.13        211.63         5.82 o                         
  -8   5   3         17.99         16.25         1.53 o                         
  -7   5   3        341.41        328.05         9.30 o                         
  -6   5   3         87.89        100.83         3.46 o                         
  -5   5   3        122.10        121.58         6.58 o                         
  -4   5   3          0.07          1.01         1.85 o                         
  -3   5   3        276.94        260.26        10.65 o                         
  -2   5   3        210.08        197.05         9.12 o                         
  -1   5   3        177.05        193.18        10.21 o                         
   0   5   3         26.96         20.54         1.98 o                         
   1   5   3         18.30         20.26         0.79 o                         
   2   5   3        131.64        122.59         4.02 o                         
   3   5   3        310.04        306.55         5.97 o                         
   4   5   3         14.50          9.40         0.98 o                         
   5   5   3        157.74        166.23         4.07 o                         
   6   5   3         54.68         49.65         2.28 o                         
   7   5   3         88.14         97.45         3.30 o                         
   8   5   3        110.94        110.43         3.69 o                         
   9   5   3        138.62        151.25         6.91 o                         
  -8   6   3         17.55         24.92         3.70 o                         
  -7   6   3        143.21        136.93         7.59 o                         
  -6   6   3         36.32         47.83         5.05 o                         
  -5   6   3         41.12         36.55         4.38 o                         
  -4   6   3         26.89         28.97         4.04 o                         
  -3   6   3         20.87         23.07         3.70 o                         
  -2   6   3        142.81        158.87         8.60 o                         
  -1   6   3        181.62        173.62         9.28 o                         
   0   6   3        129.45        121.41         7.59 o                         
   1   6   3        129.53        139.30         6.83 o                         
   2   6   3         11.45         11.50         4.88 o                         
   3   6   3         19.42         20.65         2.19 o                         
   4   6   3         15.68         13.44         1.96 o                         
   5   6   3         56.96         65.75         3.68 o                         
   6   6   3         60.40         58.73         3.76 o                         
 -15   0   4         54.99         56.94         5.73 o                         
 -14   0   4          0.96         -0.84         1.85 o                         
 -13   0   4        133.07        163.32         7.93 o                         
 -12   0   4        432.54        402.24        10.24 o                         
 -11   0   4          0.41         -1.35         1.35 o                         
 -10   0   4        870.50        796.39        17.21 o                         
  -9   0   4        990.52        980.17        24.01 o                         
  -8   0   4       1249.80       1358.55        22.34 o                         
  -7   0   4       3080.44       3184.81        50.23 o                         
  -6   0   4       5339.67       5406.32        88.94 o                         
  -5   0   4       5917.13       6413.35        99.68 o                         
  -4   0   4         71.75         53.97         1.79 o                         
  -3   0   4       2761.26       2911.90        55.68 o                         
  -2   0   4       4117.26       3788.75        72.10 o                         
  -1   0   4      32525.77      34585.47       658.57 o                         
   0   0   4        357.23        402.07         8.23 o                         
   1   0   4        174.38        199.07         3.72 o                         
   2   0   4       7416.84       7801.05       123.70 o                         
   3   0   4        530.76        476.15         6.22 o                         
   4   0   4       1179.31       1117.70        13.90 o                         
   5   0   4        355.16        322.27         4.59 o                         
   6   0   4       2324.05       2372.70        37.97 o                         
   7   0   4        211.13        205.07         5.79 o                         
   8   0   4        536.28        485.74        11.47 o                         
   9   0   4        122.53        109.56         4.29 o                         
  10   0   4        369.24        389.44        10.11 o                         
  11   0   4       1185.90       1202.24        25.87 o                         
  12   0   4        186.24        194.00        10.04 o                         
  13   0   4         34.20         31.78         2.97 o                         
  14   0   4         13.92          9.93         3.03 o                         
 -16   1   4        147.05        160.37         9.44 o                         
 -15   1   4         31.14         32.77         2.54 o                         
 -14   1   4          0.51          0.16         1.18 o                         
 -13   1   4        179.23        186.24         5.13 o                         
 -12   1   4         57.85         68.07         2.82 o                         
 -11   1   4          0.62          0.05         0.99 o                         
 -10   1   4        450.70        484.61         7.99 o                         
  -9   1   4        221.98        230.43         4.35 o                         
  -8   1   4       1208.63       1280.96        16.36 o                         
  -7   1   4          8.14          2.99         0.46 o                         
  -6   1   4        286.93        258.90         3.53 o                         
  -5   1   4        765.83        658.53         8.55 o                         
  -4   1   4       9208.70       9602.60       143.05 o                         
  -3   1   4        296.84        405.44         5.97 o                         
  -2   1   4        468.64        470.88         6.77 o                         
  -1   1   4       2189.40       2164.02        29.31 o                         
   0   1   4      14409.23      13907.15       281.03 o                         
   1   1   4        747.62        642.81         7.42 o                         
   2   1   4        878.79        747.88         7.49 o                         
   3   1   4       1600.60       1604.26        15.59 o                         
   4   1   4        263.74        294.29         3.38 o                         
   5   1   4         85.41         86.46         1.47 o                         
   6   1   4         61.93         43.84         1.32 o                         
   7   1   4       1157.19       1126.73        13.22 o                         
   8   1   4       1513.95       1493.66        19.30 o                         
   9   1   4         24.05         24.54         1.70 o                         
  10   1   4        495.08        487.46         8.49 o                         
  11   1   4         15.43         14.62         1.42 o                         
  12   1   4        133.17        116.52         3.67 o                         
  13   1   4          7.02          8.17         2.12 o                         
  14   1   4        112.78        105.52         7.59 o                         
 -15   2   4         79.92         75.60         4.52 o                         
 -14   2   4         56.17         57.39         3.13 o                         
 -13   2   4          0.04          0.53         1.16 o                         
 -12   2   4          3.31          3.54         0.91 o                         
 -11   2   4        372.86        370.58         7.75 o                         
 -10   2   4        267.25        241.83         4.71 o                         
  -9   2   4        623.32        603.64         9.42 o                         
  -8   2   4        683.71        653.60         8.90 o                         
  -7   2   4        875.85        807.70         9.65 o                         
  -6   2   4       2127.97       2265.20        23.52 o                         
  -5   2   4        827.29        883.06         9.41 o                         
  -4   2   4       1315.22       1309.23        14.69 o                         
  -3   2   4       5377.77       5391.99        61.52 o                         
  -2   2   4       4189.59       4246.46        66.76 o                         
  -1   2   4         88.43        140.01         2.83 o                         
   0   2   4        104.94         99.33         1.66 o                         
   1   2   4       2081.49       2148.55        23.32 o                         
   2   2   4        164.37        136.99         1.88 o                         
   3   2   4        344.48        300.16         3.41 o                         
   4   2   4        154.15        147.25         1.95 o                         
   5   2   4        534.06        546.64         6.30 o                         
   6   2   4        436.37        451.81         5.47 o                         
   7   2   4        248.05        226.15         3.53 o                         
   8   2   4        125.54        119.24         2.41 o                         
   9   2   4         50.54         48.81         2.07 o                         
  10   2   4        694.87        687.30        16.60 o                         
  11   2   4         22.30         16.57         1.84 o                         
  12   2   4         53.68         48.88         2.91 o                         
  13   2   4         29.03         24.77         3.03 o                         
 -14   3   4          9.63          6.13         1.54 o                         
 -13   3   4        121.09        114.60         4.04 o                         
 -12   3   4          1.35          0.06         1.09 o                         
 -11   3   4        476.63        467.27         7.79 o                         
 -10   3   4          1.14         -0.50         0.75 o                         
  -9   3   4         11.97          8.81         0.97 o                         
  -8   3   4        221.66        221.26         3.39 o                         
  -7   3   4         67.05         67.10         1.37 o                         
  -6   3   4        139.67        127.64         2.53 o                         
  -5   3   4       2068.98       2103.99        25.56 o                         
  -4   3   4        386.91        385.12         5.24 o                         
  -3   3   4          0.09          0.31         0.34 o                         
  -2   3   4        573.15        600.36         8.59 o                         
  -1   3   4       2826.59       2956.42        45.37 o                         
   0   3   4        340.22        328.14         4.28 o                         
   1   3   4       1758.66       1665.00        20.29 o                         
   2   3   4        517.37        530.45         6.40 o                         
   3   3   4         23.93         21.96         0.89 o                         
   4   3   4         20.40         24.18         0.83 o                         
   5   3   4         34.29         32.59         1.00 o                         
   6   3   4         98.69         97.46         1.84 o                         
   7   3   4        354.80        405.77         6.94 o                         
   8   3   4        219.05        218.72         4.56 o                         
   9   3   4        274.28        285.42         6.63 o                         
  10   3   4          6.89         12.78         1.63 o                         
  11   3   4         42.34         41.52         2.65 o                         
 -13   4   4          4.13          5.05         2.19 o                         
 -12   4   4          5.67          2.71         1.58 o                         
 -11   4   4         24.32         20.95         2.18 o                         
 -10   4   4         30.14         31.70         2.00 o                         
  -9   4   4         72.09         73.77         2.68 o                         
  -8   4   4        254.04        236.04         6.14 o                         
  -7   4   4        222.76        217.93         4.67 o                         
  -6   4   4       1215.25       1162.03        16.32 o                         
  -5   4   4         93.80         86.15         1.76 o                         
  -4   4   4          7.31          9.62         0.73 o                         
  -3   4   4        425.24        423.31         6.58 o                         
  -2   4   4        919.80        859.75        74.69 o                         
  -1   4   4        544.69        515.91        12.85 o                         
   0   4   4        636.81        640.17        16.36 o                         
   1   4   4          0.96          0.98         0.59 o                         
   2   4   4         14.04          7.42         0.57 o                         
   3   4   4        138.82        137.92         2.30 o                         
   4   4   4        359.25        371.26         5.44 o                         
   5   4   4         97.39        107.23         3.17 o                         
   6   4   4        266.26        278.11         6.08 o                         
   7   4   4         34.03         33.05         2.11 o                         
   8   4   4          2.26          1.63         1.23 o                         
   9   4   4        148.71        140.27         5.23 o                         
  10   4   4        115.70        108.91         6.24 o                         
 -11   5   4        116.05        118.85         5.90 o                         
 -10   5   4        180.48        183.73         7.25 o                         
  -9   5   4        229.51        208.19         6.33 o                         
  -8   5   4          0.00          0.87         0.89 o                         
  -7   5   4          0.69          0.95         0.87 o                         
  -6   5   4          0.05          0.00         0.75 o                         
  -5   5   4        454.34        442.57        27.86 o                         
  -4   5   4        309.67        306.85        11.83 o                         
  -3   5   4          0.80          2.77         1.68 o                         
  -2   5   4        617.67        603.74        27.00 o                         
  -1   5   4        430.45        428.88        26.93 o                         
   0   5   4        410.92        422.75        38.09 o                         
   1   5   4          1.87          9.90         6.02 o                         
   2   5   4        519.51        527.72         9.42 o                         
   3   5   4         24.33         28.13         6.75 o                         
   4   5   4        154.11        141.78         3.62 o                         
   5   5   4         13.37         16.01         1.47 o                         
   6   5   4         38.65         40.68         2.24 o                         
   7   5   4         64.72         67.70         2.90 o                         
   8   5   4        259.09        253.76         7.38 o                         
   9   5   4          1.58          5.05         2.02 o                         
  -8   6   4        154.44        153.64         8.10 o                         
  -7   6   4         28.20         26.44         3.87 o                         
  -6   6   4          4.62          4.04         2.53 o                         
  -5   6   4          0.65         -0.51         2.02 o                         
  -4   6   4         26.09         23.91         3.87 o                         
  -3   6   4        114.62        128.13         7.76 o                         
  -2   6   4        120.86        128.98         7.92 o                         
  -1   6   4        136.23        118.89         7.42 o                         
   0   6   4          0.43          2.69         2.36 o                         
   1   6   4         63.17         65.78         4.38 o                         
   2   6   4         19.42         26.29         2.29 o                         
   3   6   4          6.69          7.43         2.19 o                         
   4   6   4         17.92         20.93         2.37 o                         
   5   6   4         82.08         83.18         4.20 o                         
 -16   1   5        133.78        141.64         8.77 o                         
 -15   1   5         22.14         16.43         2.37 o                         
 -14   1   5         20.91         20.33         2.61 o                         
 -13   1   5         10.94         11.19         1.96 o                         
 -12   1   5         48.98         38.50         2.86 o                         
 -11   1   5        456.59        432.55        10.68 o                         
 -10   1   5        121.10        138.22         3.77 o                         
  -9   1   5          0.04         -0.71         0.71 o                         
  -8   1   5        150.68        127.19         2.83 o                         
  -7   1   5        232.34        235.00         3.38 o                         
  -6   1   5       1436.69       1585.53        19.77 o                         
  -5   1   5        323.48        395.89         5.45 o                         
  -4   1   5        710.60        715.68        10.70 o                         
  -3   1   5       1508.15       1579.16        27.35 o                         
  -2   1   5        460.91        463.62         6.79 o                         
  -1   1   5        418.69        461.52         6.79 o                         
   0   1   5          0.02         -0.34         0.34 o                         
   1   1   5        435.45        429.41         5.21 o                         
   2   1   5          0.08         -0.29         0.29 o                         
   3   1   5        173.11        177.62         2.26 o                         
   4   1   5        229.57        254.86         2.81 o                         
   5   1   5         97.26         99.69         1.78 o                         
   6   1   5         90.88         81.22         1.76 o                         
   7   1   5         11.65          9.97         0.81 o                         
   8   1   5          1.19          0.90         0.86 o                         
   9   1   5        234.00        233.11         4.93 o                         
  10   1   5         92.69        102.25         3.21 o                         
  11   1   5         57.62         59.30         2.56 o                         
  12   1   5         11.91         10.32         1.40 o                         
  13   1   5         22.99         19.16         2.71 o                         
 -16   2   5          0.24          2.36         2.86 o                         
 -15   2   5         32.85         44.63         5.39 o                         
 -14   2   5         24.26         22.41         2.62 o                         
 -13   2   5         20.14         21.09         2.41 o                         
 -12   2   5        197.49        166.93         4.67 o                         
 -11   2   5          4.90          2.30         1.10 o                         
 -10   2   5         64.38         69.70         3.23 o                         
  -9   2   5        219.76        217.68         4.87 o                         
  -8   2   5         36.65         30.81         1.50 o                         
  -7   2   5        423.77        437.47         6.16 o                         
  -6   2   5        353.70        344.93         4.50 o                         
  -5   2   5        299.76        341.45         4.80 o                         
  -4   2   5         20.93         25.48         0.80 o                         
  -3   2   5          0.17          0.73         0.32 o                         
  -2   2   5         12.44         16.24         0.83 o                         
  -1   2   5          0.63          0.53         0.29 o                         
   0   2   5       1968.62       2003.59        22.20 o                         
   1   2   5        165.55        185.39         2.60 o                         
   2   2   5        470.50        469.51         5.35 o                         
   3   2   5        137.09        145.37         1.99 o                         
   4   2   5        463.74        499.60         5.81 o                         
   5   2   5        642.02        648.47         7.42 o                         
   6   2   5        184.05        167.86         2.82 o                         
   7   2   5        362.07        352.47         4.98 o                         
   8   2   5          4.91          4.57         0.84 o                         
   9   2   5        110.16         98.39         2.95 o                         
  10   2   5          0.65         -0.42         1.06 o                         
  11   2   5          6.47          7.18         1.49 o                         
  12   2   5          9.38          3.32         1.94 o                         
  13   2   5          4.10          1.35         2.86 o                         
 -14   3   5          0.34          0.40         1.48 o                         
 -13   3   5          5.17          1.38         1.94 o                         
 -12   3   5        107.40        112.45         3.49 o                         
 -11   3   5          0.03          0.69         0.91 o                         
 -10   3   5        153.62        146.52         3.87 o                         
  -9   3   5         41.77         38.85         1.98 o                         
  -8   3   5        623.97        622.71         8.49 o                         
  -7   3   5        353.80        355.55         5.21 o                         
  -6   3   5         13.84         11.40         0.69 o                         
  -5   3   5        878.21        837.85        10.68 o                         
  -4   3   5        120.40        120.72         1.76 o                         
  -3   3   5        524.54        544.03         5.93 o                         
  -2   3   5        193.37        181.64         2.27 o                         
  -1   3   5        190.88        205.93         2.73 o                         
   0   3   5        406.82        423.88         5.68 o                         
   1   3   5        170.98        138.74         2.31 o                         
   2   3   5         23.02         22.08         1.23 o                         
   3   3   5        298.16        300.82         3.77 o                         
   4   3   5         62.11         63.56         1.35 o                         
   5   3   5        242.57        250.90         3.44 o                         
   6   3   5         19.81         18.31         1.00 o                         
   7   3   5        110.35        120.94         3.11 o                         
   8   3   5         31.73         29.16         1.98 o                         
   9   3   5        101.75        101.31         4.50 o                         
  10   3   5          0.01          0.00         1.17 o                         
  11   3   5          4.61          4.89         1.77 o                         
 -13   4   5         92.55        109.38         6.40 o                         
 -12   4   5         12.25          8.42         2.36 o                         
 -11   4   5        245.19        236.33         6.56 o                         
 -10   4   5         15.81         16.96         1.77 o                         
  -9   4   5        523.74        535.56        11.87 o                         
  -8   4   5         77.38         71.93         3.00 o                         
  -7   4   5         72.59         66.00         2.87 o                         
  -6   4   5        739.38        723.26        10.59 o                         
  -5   4   5        218.63        223.23         3.97 o                         
  -4   4   5        168.81        169.03         3.13 o                         
  -3   4   5         35.61         34.81         1.19 o                         
  -2   4   5        354.56        337.73         9.36 o                         
  -1   4   5        331.17        278.86        15.82 o                         
   0   4   5        348.04        327.89         5.26 o                         
   1   4   5        118.55        125.32         4.04 o                         
   2   4   5        344.26        325.11         4.77 o                         
   3   4   5          0.13          0.35         0.50 o                         
   4   4   5       1456.52       1438.86        23.56 o                         
   5   4   5        124.52        123.36         3.54 o                         
   6   4   5         27.68         28.17         1.91 o                         
   7   4   5         46.52         40.80         3.69 o                         
   8   4   5        482.11        520.99        10.25 o                         
   9   4   5        104.42        109.57         3.88 o                         
  10   4   5         84.42         97.07         6.24 o                         
 -11   5   5         31.93         25.26         2.86 o                         
 -10   5   5         73.14         72.27         4.47 o                         
  -9   5   5          0.95          1.85         3.37 o                         
  -8   5   5         65.76         71.20         2.99 o                         
  -7   5   5        224.32        220.78         7.34 o                         
  -6   5   5         14.19         14.87         1.34 o                         
  -5   5   5        451.05        464.66        24.22 o                         
  -4   5   5         21.99         21.72         1.52 o                         
  -3   5   5        173.98        179.21         8.02 o                         
  -2   5   5         19.95         22.28         1.73 o                         
  -1   5   5        161.86        166.84         8.86 o                         
   0   5   5        321.85        322.32        14.12 o                         
   1   5   5        124.48        142.24         8.26 o                         
   2   5   5        123.10        127.46         4.41 o                         
   3   5   5         84.71         75.35         3.66 o                         
   4   5   5        154.53        160.45         4.30 o                         
   5   5   5        132.42        141.99         3.92 o                         
   6   5   5         41.70         43.08         2.36 o                         
   7   5   5        102.31         92.06         3.42 o                         
   8   5   5         35.75         41.21         4.97 o                         
  -8   6   5          4.52          5.39         2.69 o                         
  -7   6   5         15.68         17.85         3.54 o                         
  -6   6   5        102.53        100.29         6.91 o                         
  -5   6   5         76.00         68.75         5.73 o                         
  -4   6   5         75.37         86.78         6.40 o                         
  -3   6   5         67.92         67.06         5.90 o                         
  -2   6   5          1.53          4.55         2.53 o                         
  -1   6   5         20.07         20.40         1.66 o                         
   0   6   5        204.24        212.23        12.24 o                         
   1   6   5         83.30         93.39         7.42 o                         
   2   6   5         54.82         55.21         9.43 o                         
   3   6   5        232.47        227.08         9.12 o                         
   4   6   5          0.16          0.12         1.25 o                         
   5   6   5          9.07          5.72         3.37 o                         
 -16   0   6          6.30         15.32         3.70 o                         
 -15   0   6        235.20        258.82        11.82 o                         
 -14   0   6        299.96        264.99        11.49 o                         
 -13   0   6         20.71         12.46         2.69 o                         
 -12   0   6        208.50        235.06         9.96 o                         
 -11   0   6        377.04        439.46        15.24 o                         
 -10   0   6        153.99        104.66         5.57 o                         
  -9   0   6         33.66         49.94         2.49 o                         
  -8   0   6         56.90         55.75         2.44 o                         
  -7   0   6         24.86         28.64         1.63 o                         
  -6   0   6       4691.36       4863.69        75.99 o                         
  -5   0   6       2190.74       2291.49        51.45 o                         
  -4   0   6        287.87        253.35         5.88 o                         
  -3   0   6       1720.44       1849.36        35.91 o                         
  -2   0   6       7464.75       8267.38       156.79 o                         
  -1   0   6      12659.58      14253.98       271.49 o                         
   0   0   6       2593.04       2561.82        49.43 o                         
   1   0   6       6358.39       6861.25       135.20 o                         
   2   0   6       1943.39       1868.91        29.85 o                         
   3   0   6       7342.39       7405.47        98.34 o                         
   4   0   6        132.25        153.58         2.89 o                         
   5   0   6         36.06         41.29         1.38 o                         
   6   0   6       2464.63       2565.64        41.15 o                         
   7   0   6        864.78        837.50        18.16 o                         
   8   0   6        440.75        467.93        11.44 o                         
   9   0   6        516.57        555.95        13.31 o                         
  10   0   6        556.22        568.66        13.85 o                         
  11   0   6          0.48          0.12         1.60 o                         
  12   0   6          4.29          4.59         1.72 o                         
  13   0   6        366.97        394.89        15.89 o                         
 -16   1   6        115.97        127.28         8.26 o                         
 -15   1   6        279.50        290.51         9.01 o                         
 -14   1   6         41.09         51.99         3.51 o                         
 -13   1   6         11.23         12.05         1.96 o                         
 -12   1   6          2.56         -1.17         1.17 o                         
 -11   1   6        369.27        339.86         8.86 o                         
 -10   1   6       1639.57       1688.32        27.84 o                         
  -9   1   6         86.21         94.28         2.85 o                         
  -8   1   6       2204.44       2301.21        32.00 o                         
  -7   1   6       1336.52       1322.23        15.29 o                         
  -6   1   6        915.00        982.30        12.61 o                         
  -5   1   6        447.77        546.08         7.29 o                         
  -4   1   6       1107.39       1164.41        16.31 o                         
  -3   1   6        408.10        399.54         6.05 o                         
  -2   1   6        921.69       1147.04        16.00 o                         
  -1   1   6        847.43        830.54        11.80 o                         
   0   1   6       1400.62       1493.08        20.66 o                         
   1   1   6        134.75        158.23         2.33 o                         
   2   1   6         17.18         10.41         0.79 o                         
   3   1   6        250.09        219.42         2.91 o                         
   4   1   6       2031.76       2112.84        22.00 o                         
   5   1   6        806.49        834.21        10.00 o                         
   6   1   6          5.22          5.21         0.68 o                         
   7   1   6        138.87        133.33         2.74 o                         
   8   1   6        783.94        752.69        10.35 o                         
   9   1   6       1055.35       1069.69        16.35 o                         
  10   1   6        152.90        159.73         4.02 o                         
  11   1   6         84.27         74.25         2.90 o                         
  12   1   6         72.53         87.35         4.10 o                         
  13   1   6          0.00         -1.18         2.19 o                         
 -16   2   6         55.20         58.62         6.40 o                         
 -15   2   6          0.78          3.54         2.53 o                         
 -14   2   6        171.81        189.94         6.61 o                         
 -13   2   6        232.70        244.15        10.98 o                         
 -12   2   6        220.45        207.67         6.56 o                         
 -11   2   6        276.05        278.96         7.77 o                         
 -10   2   6         84.77         94.15         3.10 o                         
  -9   2   6         73.63         66.92         2.78 o                         
  -8   2   6       1446.40       1432.41        20.39 o                         
  -7   2   6       1657.29       1612.93        22.65 o                         
  -6   2   6       1243.80       1226.43        17.36 o                         
  -5   2   6        137.42        132.46         2.32 o                         
  -4   2   6        101.89        129.28         2.34 o                         
  -3   2   6       1263.22       1350.30        16.64 o                         
  -2   2   6       1949.75       2000.96        24.28 o                         
  -1   2   6       1681.85       1741.80        19.44 o                         
   0   2   6       1667.92       1606.60        18.02 o                         
   1   2   6        454.55        413.73         5.18 o                         
   2   2   6       1000.70        958.55        11.19 o                         
   3   2   6        390.27        388.41         5.04 o                         
   4   2   6         84.68         72.04         1.76 o                         
   5   2   6       1012.05       1008.24        11.12 o                         
   6   2   6       1003.63        958.06        11.54 o                         
   7   2   6        439.30        434.44         6.52 o                         
   8   2   6        111.67        108.85         2.64 o                         
   9   2   6         51.22         42.64         2.06 o                         
  10   2   6         36.99         30.66         2.23 o                         
  11   2   6         60.43         64.62         3.27 o                         
  12   2   6         96.50        101.29         7.58 o                         
 -14   3   6         49.83         44.90         3.51 o                         
 -13   3   6         45.97         44.89         4.46 o                         
 -12   3   6        307.16        297.87         6.52 o                         
 -11   3   6          4.96          4.54         1.16 o                         
 -10   3   6       1119.75       1099.84        18.47 o                         
  -9   3   6        756.74        699.11        12.24 o                         
  -8   3   6        488.53        491.37         6.97 o                         
  -7   3   6        144.83        141.42         2.68 o                         
  -6   3   6        550.76        536.44         7.26 o                         
  -5   3   6         39.64         31.99         1.06 o                         
  -4   3   6       1393.75       1480.01        18.28 o                         
  -3   3   6        114.54        124.39         1.79 o                         
  -2   3   6        129.10        144.16         1.98 o                         
  -1   3   6        307.17        313.48         4.04 o                         
   0   3   6        204.49        228.84         3.16 o                         
   1   3   6         33.57         33.77         1.14 o                         
   2   3   6        103.39        105.39         2.08 o                         
   3   3   6        336.90        344.42         4.62 o                         
   4   3   6       1751.22       1665.71        17.65 o                         
   5   3   6        156.81        162.44         2.83 o                         
   6   3   6         28.84         20.99         1.36 o                         
   7   3   6         87.18         77.65         2.58 o                         
   8   3   6        891.44        867.94        13.43 o                         
   9   3   6         92.34         85.77         2.90 o                         
  10   3   6        255.41        266.71         6.72 o                         
 -13   4   6          0.03          0.51         1.85 o                         
 -12   4   6        128.64        111.12         6.07 o                         
 -11   4   6         89.02         99.19         7.84 o                         
 -10   4   6          8.81         14.19         2.10 o                         
  -9   4   6         53.18         49.73         2.71 o                         
  -8   4   6        135.56        124.84         4.13 o                         
  -7   4   6         94.86         93.79         3.44 o                         
  -6   4   6         43.78         45.60         1.89 o                         
  -5   4   6         46.00         51.22         1.93 o                         
  -4   4   6         15.55         15.50         0.96 o                         
  -3   4   6         59.00         59.62         1.98 o                         
  -2   4   6         17.33         23.95         1.41 o                         
  -1   4   6          1.89          0.20         0.30 o                         
   0   4   6        147.93        139.07         3.20 o                         
   1   4   6        563.05        563.42        10.02 o                         
   2   4   6        500.80        489.16        11.36 o                         
   3   4   6        520.51        525.91        12.78 o                         
   4   4   6         62.28         57.00         2.59 o                         
   5   4   6        152.51        164.34         4.28 o                         
   6   4   6        445.56        442.12         8.78 o                         
   7   4   6        219.11        235.15         5.76 o                         
   8   4   6        207.52        215.88         5.60 o                         
   9   4   6         14.53         16.52         2.25 o                         
 -11   5   6        145.62        151.26         6.75 o                         
 -10   5   6         74.93         67.71         3.24 o                         
  -9   5   6         21.32         19.87         1.81 o                         
  -8   5   6         50.20         46.02         3.96 o                         
  -7   5   6         52.15         55.01         2.65 o                         
  -6   5   6          4.23          6.00         1.26 o                         
  -5   5   6         84.94         89.86         4.89 o                         
  -4   5   6          0.25          0.36         0.84 o                         
  -3   5   6          3.27          3.51         0.93 o                         
  -2   5   6        141.83        139.90         6.66 o                         
  -1   5   6          5.33          7.53         2.44 o                         
   0   5   6        283.40        257.88        10.90 o                         
   1   5   6        245.12        261.42        15.29 o                         
   2   5   6        403.03        404.22         7.84 o                         
   3   5   6          3.02          5.46         1.19 o                         
   4   5   6         55.45         54.82         2.38 o                         
   5   5   6        634.57        622.23        11.61 o                         
   6   5   6          4.40          6.42         1.34 o                         
   7   5   6          0.01         -1.27         1.27 o                         
   8   5   6          1.51          0.41         1.49 o                         
  -8   6   6        131.03        140.28         8.26 o                         
  -7   6   6          9.94         10.61         3.03 o                         
  -6   6   6        127.12        120.72         7.59 o                         
  -5   6   6         34.84         43.29         5.22 o                         
  -4   6   6         31.67         33.18         4.72 o                         
  -3   6   6          1.20          2.19         2.69 o                         
  -2   6   6        143.77        146.87        10.37 o                         
  -1   6   6         40.99         45.47         4.63 o                         
   0   6   6        108.42        109.94         6.56 o                         
   1   6   6        152.86        146.33        12.65 o                         
   2   6   6          0.03          1.47         1.30 o                         
   3   6   6         52.29         58.47         3.55 o                         
   4   6   6         64.48         73.55         5.98 o                         
 -16   1   7         23.54         19.87         4.21 o                         
 -15   1   7         89.12         83.14         4.53 o                         
 -14   1   7          0.11          0.08         1.43 o                         
 -13   1   7        109.81        108.69         4.76 o                         
 -12   1   7        117.69        110.39         4.58 o                         
 -11   1   7         35.40         34.80         2.66 o                         
 -10   1   7        144.14        150.06         4.05 o                         
  -9   1   7        229.15        224.29         5.04 o                         
  -8   1   7        245.39        251.67         4.61 o                         
  -7   1   7         17.06         12.80         0.97 o                         
  -6   1   7        747.56        774.48        10.18 o                         
  -5   1   7        993.24       1003.69        14.37 o                         
  -4   1   7         86.31         87.64         1.96 o                         
  -3   1   7          0.11          0.08         0.61 o                         
  -2   1   7        252.55        262.53         4.30 o                         
  -1   1   7         42.25         39.52         1.24 o                         
   0   1   7        272.25        291.29         4.74 o                         
   1   1   7       1189.29       1283.55        14.64 o                         
   2   1   7        154.83        164.37         2.37 o                         
   3   1   7        300.78        308.38         4.21 o                         
   4   1   7        102.62         94.17         1.90 o                         
   5   1   7        658.04        668.88         8.32 o                         
   6   1   7        115.01        131.16         2.71 o                         
   7   1   7         45.15         43.28         1.63 o                         
   8   1   7         83.38         80.39         2.28 o                         
   9   1   7         13.48          7.40         1.20 o                         
  10   1   7          0.01         -0.03         0.95 o                         
  11   1   7          2.74          3.45         1.24 o                         
  12   1   7          0.57         -1.35         1.67 o                         
 -16   2   7         48.07         50.70         5.73 o                         
 -15   2   7         27.26         31.83         4.72 o                         
 -14   2   7        120.64        127.71         5.42 o                         
 -13   2   7         59.94         61.02         3.74 o                         
 -12   2   7         87.03         88.43         4.17 o                         
 -11   2   7          0.68          1.83         1.60 o                         
 -10   2   7        366.55        340.56         7.52 o                         
  -9   2   7          5.33          4.57         1.06 o                         
  -8   2   7        691.22        700.79        10.69 o                         
  -7   2   7          0.47          1.74         0.84 o                         
  -6   2   7        205.23        195.04         4.26 o                         
  -5   2   7         43.58         50.45         1.53 o                         
  -4   2   7        632.16        644.76         9.49 o                         
  -3   2   7         33.83         28.90         1.02 o                         
  -2   2   7        705.95        776.71         9.98 o                         
  -1   2   7         72.00         68.69         1.41 o                         
   0   2   7         40.00         33.81         1.00 o                         
   1   2   7        324.76        342.96         4.95 o                         
   2   2   7        164.26        159.55         2.81 o                         
   3   2   7         46.11         50.20         1.35 o                         
   4   2   7         46.22         40.25         1.29 o                         
   5   2   7        111.51        111.55         2.24 o                         
   6   2   7         22.55         21.04         1.12 o                         
   7   2   7         25.55         24.84         1.37 o                         
   8   2   7         67.81         56.86         2.02 o                         
   9   2   7        153.95        155.13         3.82 o                         
  10   2   7         93.19         76.25         3.40 o                         
  11   2   7         10.95          7.92         1.96 o                         
 -14   3   7          2.46          1.82         1.65 o                         
 -13   3   7          0.07         -0.98         0.98 o                         
 -12   3   7         44.40         48.06         2.47 o                         
 -11   3   7         15.61         10.03         1.35 o                         
 -10   3   7        169.29        165.54         4.27 o                         
  -9   3   7         44.84         47.17         2.26 o                         
  -8   3   7         29.65         29.67         1.41 o                         
  -7   3   7         10.93         11.74         1.07 o                         
  -6   3   7        127.15        143.45         3.06 o                         
  -5   3   7        236.49        233.93         3.90 o                         
  -4   3   7         31.47         36.23         1.16 o                         
  -3   3   7         38.06         40.06         1.05 o                         
  -2   3   7         89.61         71.41         1.44 o                         
  -1   3   7        686.89        704.06         9.21 o                         
   0   3   7         64.14         58.26         1.47 o                         
   1   3   7         40.69         35.89         1.21 o                         
   2   3   7        741.77        744.76         9.84 o                         
   3   3   7         10.10          8.71         0.71 o                         
   4   3   7         27.71         31.39         1.22 o                         
   5   3   7          5.49          5.45         0.92 o                         
   6   3   7        140.16        138.91         3.43 o                         
   7   3   7         73.55         72.90         2.60 o                         
   8   3   7         16.63         17.48         1.53 o                         
   9   3   7         46.64         41.72         2.21 o                         
 -13   4   7          0.11         -1.01         1.68 o                         
 -12   4   7         16.16         16.12         1.96 o                         
 -11   4   7          0.90         -0.25         1.26 o                         
 -10   4   7         24.76         26.65         2.86 o                         
  -9   4   7        402.00        401.02         9.63 o                         
  -8   4   7          0.65          0.64         1.18 o                         
  -7   4   7        268.16        280.36         7.12 o                         
  -6   4   7        629.30        625.40        13.50 o                         
  -5   4   7        807.62        849.48        17.65 o                         
  -4   4   7        346.29        328.34         6.39 o                         
  -3   4   7         34.93         32.28         2.34 o                         
  -2   4   7        973.96        980.07        20.22 o                         
  -1   4   7          0.11         -0.81         0.81 o                         
   0   4   7         36.54         32.52         2.30 o                         
   1   4   7        421.87        428.39        10.17 o                         
   2   4   7         32.59         31.28         3.36 o                         
   3   4   7         17.17         18.88         1.58 o                         
   4   4   7        157.53        165.43         6.46 o                         
   5   4   7        589.45        588.12        11.00 o                         
   6   4   7         49.01         52.14         2.62 o                         
   7   4   7         27.05         20.04         1.87 o                         
   8   4   7          7.00          7.59         1.48 o                         
   9   4   7         17.86         17.51         3.54 o                         
 -11   5   7          1.65          1.36         1.33 o                         
 -10   5   7         94.10         92.72         3.93 o                         
  -9   5   7          0.16          0.06         1.05 o                         
  -8   5   7         69.29         69.83         3.15 o                         
  -7   5   7         30.64         35.82         2.27 o                         
  -6   5   7         74.18         75.34         3.06 o                         
  -5   5   7          2.70          4.10         1.02 o                         
  -4   5   7         64.89         65.69         3.79 o                         
  -3   5   7         12.35         16.38         1.85 o                         
  -2   5   7        145.52        129.55         4.33 o                         
  -1   5   7        137.28        147.78         7.51 o                         
   0   5   7         52.15         56.91         3.02 o                         
   1   5   7         30.66         33.84         5.05 o                         
   2   5   7        401.63        385.37        10.07 o                         
   3   5   7          0.22          1.63         1.16 o                         
   4   5   7        137.62        139.90         4.01 o                         
   5   5   7          9.30          7.57         1.31 o                         
   6   5   7        146.52        155.00         6.49 o                         
   7   5   7         46.03         40.49         3.62 o                         
  -7   6   7         46.47         58.45         5.73 o                         
  -6   6   7         53.30         61.15         5.90 o                         
  -5   6   7          0.34          1.35         2.53 o                         
  -4   6   7         35.25         42.11         5.22 o                         
  -3   6   7        206.87        225.05         7.51 o                         
  -2   6   7        181.27        194.79        10.12 o                         
  -1   6   7         17.51         23.33         2.27 o                         
   0   6   7        151.27        148.27         3.82 o                         
   1   6   7          1.73          2.82         0.91 o                         
   2   6   7          6.79         10.97         2.95 o                         
   3   6   7         56.13         59.60         3.76 o                         
 -16   0   8         18.78         26.10         4.55 o                         
 -15   0   8        130.01        154.46         8.94 o                         
 -14   0   8        438.82        501.61        18.11 o                         
 -13   0   8        541.13        522.81        18.48 o                         
 -12   0   8        141.76        142.72         7.42 o                         
 -11   0   8         94.12         91.55         5.56 o                         
 -10   0   8       2197.80       2153.95        61.01 o                         
  -9   0   8        138.82        152.57         6.75 o                         
  -8   0   8        296.10        324.10         7.96 o                         
  -7   0   8         89.77         99.18         4.30 o                         
  -6   0   8          3.77         10.63         1.19 o                         
  -5   0   8          2.94          1.60         0.76 o                         
  -4   0   8        148.02        158.69         4.30 o                         
  -3   0   8         63.40         59.19         2.27 o                         
  -2   0   8          3.25          2.93         1.94 o                         
  -1   0   8         56.51         51.98         2.15 o                         
   0   0   8          1.16          4.98         2.53 o                         
   1   0   8         21.76         10.56         1.19 o                         
   2   0   8         72.45         82.07         2.46 o                         
   3   0   8       3643.62       3705.57        49.88 o                         
   4   0   8         18.28         25.89         3.20 o                         
   5   0   8          7.35          3.90         0.75 o                         
   6   0   8        236.42        251.16         5.15 o                         
   7   0   8        904.17        898.21        16.72 o                         
   8   0   8          7.91          6.61         1.65 o                         
   9   0   8        154.87        163.91         5.90 o                         
  10   0   8        864.23        897.33        20.51 o                         
  11   0   8         68.95         76.24         4.41 o                         
  12   0   8         89.35        107.18         7.58 o                         
 -16   1   8         29.43         34.53         4.88 o                         
 -15   1   8          9.08          6.88         1.96 o                         
 -14   1   8         34.50         36.60         3.79 o                         
 -13   1   8        159.88        176.01         6.20 o                         
 -12   1   8          2.07         -1.41         1.41 o                         
 -11   1   8         88.28         83.03         3.75 o                         
 -10   1   8        273.99        294.20         6.41 o                         
  -9   1   8        993.68        934.26        16.62 o                         
  -8   1   8        373.76        364.45         7.19 o                         
  -7   1   8       1635.10       1565.80        31.63 o                         
  -6   1   8        396.46        362.65         5.94 o                         
  -5   1   8        552.60        559.93         8.52 o                         
  -4   1   8        317.90        334.00         5.45 o                         
  -3   1   8        780.26        763.92        11.14 o                         
  -2   1   8          0.29          0.19         0.69 o                         
  -1   1   8       4884.79       5086.76        68.79 o                         
   0   1   8         87.27         60.05         1.73 o                         
   1   1   8       1111.75       1093.89        12.70 o                         
   2   1   8       1153.03       1211.91        14.04 o                         
   3   1   8         94.87         85.03         1.79 o                         
   4   1   8        162.65        156.39         2.70 o                         
   5   1   8        368.36        351.87         4.70 o                         
   6   1   8         52.42         61.64         1.86 o                         
   7   1   8        272.52        280.73         4.75 o                         
   8   1   8         56.03         49.30         1.89 o                         
   9   1   8         56.52         64.16         2.61 o                         
  10   1   8         12.94          8.41         1.31 o                         
  11   1   8        399.13        399.07        11.35 o                         
 -16   2   8          2.57          5.05         3.20 o                         
 -15   2   8        183.31        199.42        10.46 o                         
 -14   2   8         19.28         23.30         2.68 o                         
 -13   2   8          0.80         -0.21         1.37 o                         
 -12   2   8          9.31          7.75         1.77 o                         
 -11   2   8        830.15        794.11        17.88 o                         
 -10   2   8        348.13        322.71         7.23 o                         
  -9   2   8       1641.63       1615.92        26.65 o                         
  -8   2   8        770.40        737.12        13.05 o                         
  -7   2   8        101.14        107.54         3.02 o                         
  -6   2   8        306.16        310.72         6.15 o                         
  -5   2   8       3252.91       3335.95        71.00 o                         
  -4   2   8         61.32         44.34         1.49 o                         
  -3   2   8       2664.92       2752.74        37.66 o                         
  -2   2   8          7.80          7.11         0.66 o                         
  -1   2   8        284.43        316.64         4.66 o                         
   0   2   8          0.02          1.36         0.51 o                         
   1   2   8       3421.20       3266.24        39.56 o                         
   2   2   8       1118.48       1064.18        13.66 o                         
   3   2   8        876.46        834.87        10.10 o                         
   4   2   8         37.71         37.21         1.33 o                         
   5   2   8          2.78          5.21         0.74 o                         
   6   2   8        330.92        310.40         5.10 o                         
   7   2   8        408.02        421.76         6.57 o                         
   8   2   8        122.69        112.03         3.16 o                         
   9   2   8        452.79        477.40        10.09 o                         
  10   2   8         44.82         51.20         3.03 o                         
  11   2   8         89.89         76.51         6.40 o                         
 -14   3   8          1.43          2.40         1.72 o                         
 -13   3   8        125.17        128.48         4.03 o                         
 -12   3   8         56.02         45.21         2.48 o                         
 -11   3   8         33.55         30.37         2.05 o                         
 -10   3   8         54.73         56.84         2.56 o                         
  -9   3   8        382.34        381.95         7.59 o                         
  -8   3   8          0.09          1.74         0.78 o                         
  -7   3   8       2433.12       2333.43        32.18 o                         
  -6   3   8        966.07        971.56        14.12 o                         
  -5   3   8         73.23         62.56         1.91 o                         
  -4   3   8        384.31        349.40         5.77 o                         
  -3   3   8       1789.75       1847.45        22.81 o                         
  -2   3   8         68.74         74.19         1.75 o                         
  -1   3   8        846.66        839.63        10.92 o                         
   0   3   8       1958.99       1965.16        24.26 o                         
   1   3   8         92.51         92.62         2.08 o                         
   2   3   8        236.40        251.03         4.10 o                         
   3   3   8        483.84        487.97         7.03 o                         
   4   3   8         46.31         47.78         1.68 o                         
   5   3   8        108.54        102.46         3.89 o                         
   6   3   8        616.53        596.44         9.74 o                         
   7   3   8          1.36          0.07         0.92 o                         
   8   3   8         21.57         27.23         1.82 o                         
   9   3   8          0.00          0.04         1.16 o                         
 -13   4   8          0.07          0.84         1.85 o                         
 -12   4   8          0.02          0.54         1.25 o                         
 -11   4   8         73.71         58.15         3.14 o                         
 -10   4   8          0.70          0.77         1.17 o                         
  -9   4   8        412.02        383.09        13.79 o                         
  -8   4   8         43.66         42.66         2.63 o                         
  -7   4   8          0.29         -0.20         0.97 o                         
  -6   4   8        151.60        132.15         4.34 o                         
  -5   4   8        681.14        698.77        24.91 o                         
  -4   4   8          1.64          1.42         1.35 o                         
  -3   4   8         11.61         10.44         1.37 o                         
  -2   4   8        285.87        286.05         7.39 o                         
  -1   4   8         20.42         19.94         1.85 o                         
   0   4   8          6.40          4.40         2.36 o                         
   1   4   8         57.82         62.84         3.16 o                         
   2   4   8        120.41        119.04         3.46 o                         
   3   4   8        208.58        206.57         6.50 o                         
   4   4   8         24.86         22.04         1.77 o                         
   5   4   8         35.78         26.32         1.97 o                         
   6   4   8         12.01         14.92         2.45 o                         
   7   4   8         76.89         65.95         3.05 o                         
   8   4   8         34.00         28.01         3.28 o                         
 -11   5   8         39.34         41.46         3.03 o                         
 -10   5   8         45.42         50.27         3.11 o                         
  -9   5   8         55.33         62.80         4.63 o                         
  -8   5   8        100.45        106.78         7.50 o                         
  -7   5   8          9.70          9.92         1.49 o                         
  -6   5   8         48.59         53.54         2.74 o                         
  -5   5   8        178.69        171.75         5.23 o                         
  -4   5   8        126.92        128.58         5.48 o                         
  -3   5   8         37.26         33.71         2.34 o                         
  -2   5   8         79.45         75.83         3.39 o                         
  -1   5   8        490.81        488.21        17.87 o                         
   0   5   8        171.08        170.54        20.58 o                         
   1   5   8        293.71        284.71        22.39 o                         
   2   5   8          7.21          4.38         1.30 o                         
   3   5   8          8.50         10.13         1.38 o                         
   4   5   8         12.70          8.32         1.45 o                         
   5   5   8        218.47        222.44         5.64 o                         
   6   5   8         16.60         17.68         2.18 o                         
  -7   6   8         31.39         32.17         4.55 o                         
  -6   6   8         11.35         10.10         3.37 o                         
  -5   6   8        108.73        108.89         7.59 o                         
  -4   6   8        190.86        208.63        15.94 o                         
  -3   6   8         11.88         14.57         1.77 o                         
  -2   6   8         77.04         75.51         3.55 o                         
  -1   6   8         24.46         25.58         2.32 o                         
   0   6   8        124.10        127.12         4.89 o                         
   1   6   8          6.84          9.59         1.31 o                         
   2   6   8         12.01         13.57         1.48 o                         
 -16   1   9         21.92         19.70         4.21 o                         
 -15   1   9         27.36         29.29         3.09 o                         
 -14   1   9          1.41         -0.37         1.41 o                         
 -13   1   9          2.53          1.52         1.55 o                         
 -12   1   9        185.72        169.64         5.85 o                         
 -11   1   9        104.61         89.81         4.47 o                         
 -10   1   9         45.73         48.42         3.04 o                         
  -9   1   9        194.61        201.16         4.78 o                         
  -8   1   9         52.12         51.06         2.68 o                         
  -7   1   9        264.77        257.86         5.47 o                         
  -6   1   9        142.05        150.95         3.67 o                         
  -5   1   9         18.14         17.84         1.82 o                         
  -4   1   9         27.94         37.18         1.35 o                         
  -3   1   9         58.90         56.02         1.66 o                         
  -2   1   9        450.01        452.77         7.12 o                         
  -1   1   9         73.05         73.71         1.96 o                         
   0   1   9        378.50        409.59         6.62 o                         
   1   1   9        627.29        625.98         8.46 o                         
   2   1   9        401.27        367.68         5.01 o                         
   3   1   9          5.67          5.64         0.67 o                         
   4   1   9         23.93         20.90         1.97 o                         
   5   1   9        378.28        353.87         4.82 o                         
   6   1   9         34.54         33.64         2.04 o                         
   7   1   9         19.61         19.28         1.26 o                         
   8   1   9         20.75         20.00         1.61 o                         
   9   1   9          7.01          8.22         1.56 o                         
  10   1   9         33.73         32.48         2.61 o                         
  11   1   9         48.17         57.31         4.23 o                         
 -16   2   9         57.18         56.44         6.06 o                         
 -15   2   9          0.69          1.85         2.53 o                         
 -14   2   9         27.36         27.76         2.78 o                         
 -13   2   9          9.47          7.77         1.84 o                         
 -12   2   9          3.34          0.95         1.41 o                         
 -11   2   9         52.96         61.09         3.71 o                         
 -10   2   9         33.34         32.16         2.56 o                         
  -9   2   9          2.07         -0.04         1.00 o                         
  -8   2   9         15.51         15.95         3.03 o                         
  -7   2   9        268.55        256.12         5.50 o                         
  -6   2   9         22.94         30.88         1.80 o                         
  -5   2   9         84.21         92.02         2.69 o                         
  -4   2   9         15.32         31.81         2.30 o                         
  -3   2   9        185.08        177.19         3.97 o                         
  -2   2   9         16.55          7.64         0.84 o                         
  -1   2   9        869.85        927.31        12.02 o                         
   0   2   9          3.19          2.95         0.69 o                         
   1   2   9        448.54        423.58         6.16 o                         
   2   2   9        133.04        131.39         2.43 o                         
   3   2   9          4.44          5.25         0.69 o                         
   4   2   9         62.21         64.04         1.75 o                         
   5   2   9        112.76        108.16         2.60 o                         
   6   2   9        136.22        124.28         2.90 o                         
   7   2   9         12.22         13.16         1.18 o                         
   8   2   9          5.83          7.10         1.19 o                         
   9   2   9          1.04          0.97         1.20 o                         
  10   2   9         15.18         21.06         2.78 o                         
 -14   3   9          0.12          0.30         1.53 o                         
 -13   3   9        146.28        155.79         4.56 o                         
 -12   3   9          9.02          6.06         1.35 o                         
 -11   3   9        105.39        105.21         3.53 o                         
 -10   3   9         55.15         44.36         2.33 o                         
  -9   3   9        644.85        631.79        11.47 o                         
  -8   3   9        183.77        180.92         4.00 o                         
  -7   3   9         17.79         17.01         1.25 o                         
  -6   3   9        460.00        453.83         7.35 o                         
  -5   3   9          7.10          6.89         0.88 o                         
  -4   3   9        400.42        423.89         6.88 o                         
  -3   3   9         57.42         55.50         1.60 o                         
  -2   3   9        180.69        181.73         3.19 o                         
  -1   3   9        435.62        459.20         6.53 o                         
   0   3   9        104.74        127.27         2.59 o                         
   1   3   9         55.56         46.21         1.56 o                         
   2   3   9         30.37         26.22         1.35 o                         
   3   3   9        256.17        260.88         4.42 o                         
   4   3   9         26.42         21.47         1.46 o                         
   5   3   9          4.77          1.02         0.92 o                         
   6   3   9          0.28         -0.14         0.91 o                         
   7   3   9          0.72         -0.06         0.88 o                         
   8   3   9         63.83         67.03         3.45 o                         
 -13   4   9          1.03          2.02         2.02 o                         
 -12   4   9        126.17        137.75         5.07 o                         
 -11   4   9         13.09         12.42         1.84 o                         
 -10   4   9         56.54         51.69         3.07 o                         
  -9   4   9        150.90        142.82         4.87 o                         
  -8   4   9        250.74        252.11         6.97 o                         
  -7   4   9          2.89          2.56         1.12 o                         
  -6   4   9          9.01          6.84         1.33 o                         
  -5   4   9        517.75        504.26        11.57 o                         
  -4   4   9         86.91         85.59         7.92 o                         
  -3   4   9          1.41          1.78         1.60 o                         
  -2   4   9         50.90         56.39         2.87 o                         
  -1   4   9         29.52         18.30         1.90 o                         
   0   4   9        140.82        142.83         4.94 o                         
   1   4   9        339.07        320.98         8.47 o                         
   2   4   9          1.87          3.02         1.03 o                         
   3   4   9        316.86        297.81         6.52 o                         
   4   4   9        113.81        101.31         3.41 o                         
   5   4   9         10.42          9.23         1.46 o                         
   6   4   9          7.52          6.91         1.34 o                         
   7   4   9         72.46         67.76         3.74 o                         
   8   4   9        102.51        113.94         7.25 o                         
 -11   5   9        137.45        143.61         6.24 o                         
 -10   5   9          0.05          1.00         1.37 o                         
  -9   5   9        218.21        230.91         6.85 o                         
  -8   5   9         20.77         23.80         2.18 o                         
  -7   5   9          2.52          5.80         1.30 o                         
  -6   5   9        103.62        106.08         4.38 o                         
  -5   5   9         26.04         27.19         3.37 o                         
  -4   5   9        118.39        123.00         9.53 o                         
  -3   5   9          0.43          0.01         1.94 o                         
  -2   5   9         15.68         14.24         1.84 o                         
  -1   5   9        124.43        126.58         5.23 o                         
   0   5   9          0.25          0.75         1.27 o                         
   1   5   9         11.75          8.54         1.32 o                         
   2   5   9         15.19         16.41         1.60 o                         
   3   5   9        165.31        167.89         4.63 o                         
   4   5   9         39.22         39.67         2.47 o                         
   5   5   9          1.53          2.41         1.37 o                         
  -6   6   9         74.35         87.11         6.91 o                         
  -5   6   9         99.07        105.62         6.91 o                         
  -4   6   9          1.19          1.01         1.07 o                         
  -3   6   9         10.44         12.15         1.75 o                         
  -2   6   9          8.54         10.85         3.96 o                         
  -1   6   9        213.59        230.94         7.04 o                         
   0   6   9        119.35        119.95         5.34 o                         
   1   6   9        113.81        130.09         4.46 o                         
 -16   0  10          0.22         -1.68         2.19 o                         
 -15   0  10        186.09        182.74         9.79 o                         
 -14   0  10        185.71        185.45         9.45 o                         
 -13   0  10          5.47          7.07         2.69 o                         
 -12   0  10          4.13          5.89         2.53 o                         
 -11   0  10        287.73        263.24        10.82 o                         
 -10   0  10       1684.21       1640.77        47.50 o                         
  -9   0  10         16.85         17.35         2.53 o                         
  -8   0  10        394.03        391.92        13.39 o                         
  -7   0  10        991.45       1036.49        30.51 o                         
  -6   0  10       2590.69       2723.76        75.40 o                         
  -5   0  10        339.03        335.43        11.53 o                         
  -4   0  10        561.78        570.11        12.94 o                         
  -3   0  10       1030.63       1069.21        24.50 o                         
  -2   0  10       1103.85       1201.91        24.40 o                         
  -1   0  10        464.64        515.56        11.47 o                         
   0   0  10       3717.95       3843.17       105.11 o                         
   1   0  10        157.32        165.47         4.90 o                         
   2   0  10         22.68         25.02         1.96 o                         
   3   0  10          0.25          0.27         0.69 o                         
   4   0  10        371.27        391.40         7.46 o                         
   5   0  10         32.79         37.69         3.66 o                         
   6   0  10         39.98         51.05         2.10 o                         
   7   0  10          1.11         -1.17         1.17 o                         
   8   0  10         21.79         24.84         2.62 o                         
   9   0  10        192.46        199.82         7.03 o                         
  10   0  10         16.08         19.67         2.86 o                         
 -16   1  10        300.26        340.39        14.87 o                         
 -15   1  10         16.46         13.51         2.37 o                         
 -14   1  10          0.01         -1.37         1.37 o                         
 -13   1  10          1.91         -1.43         1.43 o                         
 -12   1  10        969.85        972.61        30.11 o                         
 -11   1  10         52.54         55.94         3.39 o                         
 -10   1  10        227.27        226.39         6.69 o                         
  -9   1  10         24.42         19.92         1.96 o                         
  -8   1  10        110.60        112.17         4.06 o                         
  -7   1  10          1.44          1.43         1.07 o                         
  -6   1  10        642.90        611.40        10.97 o                         
  -5   1  10        518.70        512.81        12.22 o                         
  -4   1  10        290.32        293.13         5.90 o                         
  -3   1  10         53.47         40.11         1.72 o                         
  -2   1  10          0.25         -0.61         0.61 o                         
  -1   1  10        588.69        629.46        11.14 o                         
   0   1  10       1955.31       1891.08        26.56 o                         
   1   1  10        828.94        873.17        11.51 o                         
   2   1  10       1109.52       1127.34        13.38 o                         
   3   1  10        345.45        361.14         5.57 o                         
   4   1  10         26.76         27.49         1.36 o                         
   5   1  10         81.01         73.78         1.73 o                         
   6   1  10        236.30        233.79         4.28 o                         
   7   1  10         68.13         73.68         2.31 o                         
   8   1  10        461.29        466.82         8.50 o                         
   9   1  10         17.23         26.71         2.01 o                         
  10   1  10         95.17         96.22         5.12 o                         
 -16   2  10         52.83         75.30         7.08 o                         
 -15   2  10         69.79         81.21         6.57 o                         
 -14   2  10        144.04        150.35         5.96 o                         
 -13   2  10        109.05        115.40         4.95 o                         
 -12   2  10        104.41        112.31         4.76 o                         
 -11   2  10          8.95          9.30         1.77 o                         
 -10   2  10        423.16        400.71        10.00 o                         
  -9   2  10        364.35        332.17         8.56 o                         
  -8   2  10       1450.39       1455.57        29.70 o                         
  -7   2  10         15.83          9.73         1.48 o                         
  -6   2  10        540.45        529.35         9.74 o                         
  -5   2  10        283.19        280.57         9.03 o                         
  -4   2  10         69.83         72.59         3.84 o                         
  -3   2  10          2.80         -0.13         0.81 o                         
  -2   2  10       2409.77       2486.27        34.05 o                         
  -1   2  10        645.98        628.65         8.62 o                         
   0   2  10       2267.65       2261.03        27.91 o                         
   1   2  10        185.43        191.84         3.48 o                         
   2   2  10        131.63        140.80         2.65 o                         
   3   2  10         46.53         46.37         1.60 o                         
   4   2  10       2607.53       2546.25        31.62 o                         
   5   2  10         19.54         17.12         1.41 o                         
   6   2  10         63.92         64.64         2.16 o                         
   7   2  10         80.54         86.54         2.85 o                         
   8   2  10        185.81        182.69         5.35 o                         
   9   2  10         13.76         11.64         2.32 o                         
 -14   3  10         39.39         38.23         4.21 o                         
 -13   3  10        180.95        186.15         7.38 o                         
 -12   3  10         13.60         13.19         1.55 o                         
 -11   3  10        397.00        390.54         8.10 o                         
 -10   3  10        341.55        344.60         7.28 o                         
  -9   3  10         19.98         16.11         1.58 o                         
  -8   3  10          5.32          4.86         1.09 o                         
  -7   3  10        152.80        162.39         3.63 o                         
  -6   3  10         18.28         14.99         1.19 o                         
  -5   3  10         24.26         32.38         1.57 o                         
  -4   3  10        976.18       1006.81        14.74 o                         
  -3   3  10          6.49          6.32         1.77 o                         
  -2   3  10        457.62        498.57         7.11 o                         
  -1   3  10          1.91          3.09         0.83 o                         
   0   3  10        836.74        867.82        11.63 o                         
   1   3  10         60.97         61.78         2.17 o                         
   2   3  10       1643.37       1583.19        20.16 o                         
   3   3  10        672.98        649.87        10.37 o                         
   4   3  10         20.07         22.04         1.54 o                         
   5   3  10         28.04         23.53         1.62 o                         
   6   3  10        151.85        139.40         3.71 o                         
   7   3  10        168.31        170.42         4.92 o                         
   8   3  10        116.68        128.46         7.08 o                         
 -13   4  10         21.37         20.04         3.54 o                         
 -12   4  10         12.62         15.78         2.19 o                         
 -11   4  10        161.63        161.85         5.59 o                         
 -10   4  10         78.17         84.23         3.86 o                         
  -9   4  10         63.56         64.12         3.38 o                         
  -8   4  10        224.35        241.76         9.12 o                         
  -7   4  10        121.63        120.37         4.37 o                         
  -6   4  10         44.71         40.03         2.59 o                         
  -5   4  10          3.37          2.90         1.26 o                         
  -4   4  10         15.13         19.14         1.93 o                         
  -3   4  10         63.71         50.90         2.87 o                         
  -2   4  10        238.12        263.03         7.26 o                         
  -1   4  10         11.80         18.68         5.05 o                         
   0   4  10        295.75        282.70         7.76 o                         
   1   4  10        106.40        104.43         4.29 o                         
   2   4  10         14.96         12.68         1.45 o                         
   3   4  10          1.63          0.99         1.11 o                         
   4   4  10        270.80        271.65         6.39 o                         
   5   4  10         32.40         23.14         2.60 o                         
   6   4  10         29.33         28.35         2.61 o                         
   7   4  10          7.69          7.91         2.86 o                         
 -10   5  10         12.50         15.10         2.14 o                         
  -9   5  10         13.56         14.07         2.86 o                         
  -8   5  10         13.39         18.48         2.12 o                         
  -7   5  10         13.59         15.66         1.96 o                         
  -6   5  10         97.30        110.24         5.90 o                         
  -5   5  10         37.78         35.05         2.58 o                         
  -4   5  10         21.05         21.46         4.55 o                         
  -3   5  10         17.29         18.48         2.09 o                         
  -2   5  10          4.62          7.07         1.62 o                         
  -1   5  10         51.00         47.76         3.20 o                         
   0   5  10         33.38         34.88         4.21 o                         
   1   5  10        251.91        246.80         7.94 o                         
   2   5  10         47.96         46.26         2.52 o                         
   3   5  10          5.39          4.05         1.25 o                         
   4   5  10        150.66        141.62         5.39 o                         
  -4   6  10         14.60         18.00         2.14 o                         
  -3   6  10          0.02          0.44         1.32 o                         
  -2   6  10         20.58         26.47         2.65 o                         
 -16   1  11          2.87          2.19         2.69 o                         
 -15   1  11          7.13          6.28         2.08 o                         
 -14   1  11          1.04          1.08         1.65 o                         
 -13   1  11          0.01         -1.31         1.31 o                         
 -12   1  11        225.79        228.82         7.16 o                         
 -11   1  11        178.22        182.99         6.08 o                         
 -10   1  11          0.25         -0.74         1.25 o                         
  -9   1  11         17.06         12.39         1.79 o                         
  -8   1  11        424.69        425.26        10.31 o                         
  -7   1  11        241.31        236.24         7.86 o                         
  -6   1  11        176.41        178.27         5.25 o                         
  -5   1  11         79.33         80.65         3.28 o                         
  -4   1  11        249.26        239.48         5.14 o                         
  -3   1  11          7.68          5.26         0.96 o                         
  -2   1  11          0.14         -0.38         0.77 o                         
  -1   1  11          4.36          4.56         1.55 o                         
   0   1  11        110.67        120.50         3.41 o                         
   1   1  11         24.99         25.61         1.60 o                         
   2   1  11         20.38         16.26         1.08 o                         
   3   1  11          2.42          1.63         0.72 o                         
   4   1  11          1.35          0.56         0.71 o                         
   5   1  11          2.61          1.68         0.77 o                         
   6   1  11          0.01         -0.71         0.71 o                         
   7   1  11         21.86         18.82         1.67 o                         
   8   1  11         94.16         92.79         3.34 o                         
   9   1  11         74.86         79.52         4.71 o                         
 -15   2  11         30.66         35.03         4.72 o                         
 -14   2  11          3.89          3.37         1.79 o                         
 -13   2  11        119.23        115.62         5.06 o                         
 -12   2  11         21.03         22.54         2.38 o                         
 -11   2  11        205.83        194.59         6.27 o                         
 -10   2  11         21.82         17.15         2.06 o                         
  -9   2  11        168.66        183.54         6.33 o                         
  -8   2  11         44.14         33.75         3.71 o                         
  -7   2  11          2.39          1.60         1.07 o                         
  -6   2  11         23.12         21.84         1.84 o                         
  -5   2  11         33.81         36.52         2.10 o                         
  -4   2  11         85.43         80.85         2.69 o                         
  -3   2  11         24.44         21.55         1.45 o                         
  -2   2  11         43.15         42.98         1.80 o                         
  -1   2  11        281.04        280.00         4.60 o                         
   0   2  11          0.59          0.77         0.65 o                         
   1   2  11        294.01        297.50         4.88 o                         
   2   2  11          0.02         -0.40         0.69 o                         
   3   2  11        182.82        184.18         3.63 o                         
   4   2  11          9.04         11.21         1.09 o                         
   5   2  11         10.08          8.95         1.04 o                         
   6   2  11         31.36         27.85         1.97 o                         
   7   2  11          7.21          5.31         1.19 o                         
   8   2  11         43.16         54.56         3.93 o                         
   9   2  11         90.30         87.80         7.25 o                         
 -14   3  11          9.29         17.01         3.20 o                         
 -13   3  11          0.79          1.82         1.22 o                         
 -12   3  11          6.30          4.01         1.26 o                         
 -11   3  11         42.99         47.34         3.21 o                         
 -10   3  11          0.15          0.51         1.37 o                         
  -9   3  11         13.72         15.64         1.61 o                         
  -8   3  11         32.39         37.33         2.25 o                         
  -7   3  11         52.87         58.13         2.46 o                         
  -6   3  11        148.80        142.10         4.13 o                         
  -5   3  11          0.52          3.04         0.93 o                         
  -4   3  11          0.06         -0.68         0.68 o                         
  -3   3  11         80.27         65.96         2.14 o                         
  -2   3  11        202.94        207.34         4.17 o                         
  -1   3  11        174.32        168.82         3.68 o                         
   0   3  11          1.35          0.87         0.83 o                         
   1   3  11        346.99        350.74         6.27 o                         
   2   3  11          4.65          6.92         1.06 o                         
   3   3  11         72.49         67.77         2.42 o                         
   4   3  11         83.74         80.34         2.73 o                         
   5   3  11        128.24        121.76         3.51 o                         
   6   3  11         48.16         43.25         2.62 o                         
   7   3  11         13.66          9.93         2.69 o                         
 -13   4  11          4.24          4.55         2.53 o                         
 -12   4  11         35.34         29.81         2.73 o                         
 -11   4  11         98.68         93.61         4.64 o                         
 -10   4  11         89.41         87.29         4.03 o                         
  -9   4  11          0.04          0.84         1.19 o                         
  -8   4  11        229.45        221.56         7.94 o                         
  -7   4  11        110.06        103.97         4.15 o                         
  -6   4  11          9.46         16.44         2.69 o                         
  -5   4  11         22.35         18.54         2.02 o                         
  -4   4  11         26.24         27.82         2.42 o                         
  -3   4  11          4.47          4.14         1.33 o                         
  -2   4  11        233.35        224.37         9.79 o                         
  -1   4  11        296.68        301.86        11.32 o                         
   0   4  11         33.83         37.20         2.90 o                         
   1   4  11         13.11         11.92         1.89 o                         
   2   4  11        279.90        280.10        11.07 o                         
   3   4  11        146.26        160.13         4.63 o                         
   4   4  11        325.35        321.59        10.71 o                         
   5   4  11          0.19         -1.21         1.21 o                         
   6   4  11         89.86         95.22         6.74 o                         
 -10   5  11          3.27          4.22         2.44 o                         
  -9   5  11         86.99         98.66         4.33 o                         
  -8   5  11         36.20         49.99         3.23 o                         
  -7   5  11        113.46        126.38         4.86 o                         
  -6   5  11         26.31         28.22         2.55 o                         
  -5   5  11          9.07          8.30         1.71 o                         
  -4   5  11         33.55         30.50         2.65 o                         
  -3   5  11         16.18         17.76         4.46 o                         
  -2   5  11        132.38        136.93         5.19 o                         
  -1   5  11         51.89         56.31         7.24 o                         
   0   5  11         60.33         67.69         3.88 o                         
   1   5  11         40.04         38.52         2.44 o                         
   2   5  11          8.29          6.43         1.65 o                         
   3   5  11          0.86          0.95         1.37 o                         
 -15   0  12        294.62        301.55        13.18 o                         
 -14   0  12        158.03        140.01         8.27 o                         
 -13   0  12         45.87         35.04         4.38 o                         
 -12   0  12          4.88          2.86         2.19 o                         
 -11   0  12       1077.93       1029.28        31.78 o                         
 -10   0  12        128.15        134.94         7.25 o                         
  -9   0  12         87.45         84.97         5.39 o                         
  -8   0  12        183.58        182.86         8.10 o                         
  -7   0  12        214.54        218.96         8.79 o                         
  -6   0  12         18.63         30.99         3.20 o                         
  -5   0  12        609.36        630.45        19.73 o                         
  -4   0  12         82.67         70.14         4.38 o                         
  -3   0  12          0.78          0.67         1.35 o                         
  -2   0  12        567.05        598.02        18.87 o                         
  -1   0  12       1006.63       1000.69        29.78 o                         
   0   0  12        145.24        128.25         6.24 o                         
   1   0  12        304.79        295.34         7.83 o                         
   2   0  12         44.13         49.04         3.45 o                         
   3   0  12          3.70          3.30         0.96 o                         
   4   0  12        179.82        168.35         4.30 o                         
   5   0  12         42.86         51.30         2.31 o                         
   6   0  12          1.59          0.61         1.52 o                         
   7   0  12        229.73        228.28        11.65 o                         
   8   0  12         11.42         13.73         2.32 o                         
   9   0  12        413.86        453.77        17.59 o                         
 -16   1  12          4.40          2.02         2.86 o                         
 -15   1  12          2.95          2.44         1.79 o                         
 -14   1  12        202.64        211.00         7.33 o                         
 -13   1  12         11.72         10.39         1.91 o                         
 -12   1  12         25.10         24.00         2.49 o                         
 -11   1  12         19.69         23.99         2.69 o                         
 -10   1  12        966.04        956.73        20.87 o                         
  -9   1  12        583.48        556.88        13.14 o                         
  -8   1  12          3.61          2.21         1.37 o                         
  -7   1  12       1235.04       1222.65        25.43 o                         
  -6   1  12          6.92          3.30         1.25 o                         
  -5   1  12        198.56        189.36         5.61 o                         
  -4   1  12         32.66         25.77         2.02 o                         
  -3   1  12       1413.15       1415.49        46.01 o                         
  -2   1  12        413.07        401.16         9.65 o                         
  -1   1  12         20.62         13.58         1.60 o                         
   0   1  12         12.97         13.49         1.36 o                         
   1   1  12         96.35         88.85         2.59 o                         
   2   1  12        165.90        166.74         3.36 o                         
   3   1  12        294.13        280.82         4.85 o                         
   4   1  12          1.27          0.84         0.60 o                         
   5   1  12         90.79        100.39         3.21 o                         
   6   1  12         53.78         63.26         2.69 o                         
   7   1  12          9.31         10.29         1.42 o                         
   8   1  12         11.87         13.44         2.37 o                         
 -15   2  12         13.18         16.16         3.54 o                         
 -14   2  12          4.43          4.52         2.10 o                         
 -13   2  12         13.09         15.48         2.53 o                         
 -12   2  12        128.51        120.18         5.00 o                         
 -11   2  12        131.33        125.05         4.95 o                         
 -10   2  12        158.70        147.90         5.36 o                         
  -9   2  12         40.36         42.81         2.97 o                         
  -8   2  12         29.89         19.37         4.13 o                         
  -7   2  12        308.01        303.33         8.96 o                         
  -6   2  12        482.94        452.05        10.73 o                         
  -5   2  12        174.12        164.77         5.13 o                         
  -4   2  12        827.95        789.13        26.43 o                         
  -3   2  12         82.06         90.17         3.01 o                         
  -2   2  12        159.19        158.04         3.58 o                         
  -1   2  12        252.68        240.59         4.70 o                         
   0   2  12       1008.42        951.13        14.20 o                         
   1   2  12       1059.21       1026.01        15.29 o                         
   2   2  12         18.81         14.41         1.18 o                         
   3   2  12         71.70         73.23         2.27 o                         
   4   2  12         55.18         56.83         2.09 o                         
   5   2  12        102.18         98.45         3.01 o                         
   6   2  12         48.85         41.19         3.04 o                         
   7   2  12        223.25        246.96         8.12 o                         
   8   2  12        201.62        228.13        11.47 o                         
 -14   3  12         20.54         19.20         3.37 o                         
 -13   3  12         26.40         22.90         3.54 o                         
 -12   3  12          0.05          0.33         1.37 o                         
 -11   3  12          3.04          0.95         1.41 o                         
 -10   3  12        127.15        128.17         4.94 o                         
  -9   3  12         82.73         76.56         5.39 o                         
  -8   3  12        455.16        432.90         8.67 o                         
  -7   3  12        537.37        536.75        10.18 o                         
  -6   3  12        113.43        109.48         6.09 o                         
  -5   3  12        123.54        115.30         3.47 o                         
  -4   3  12        109.32        113.22         2.94 o                         
  -3   3  12        407.24        397.72         6.83 o                         
  -2   3  12        125.47        125.49         3.15 o                         
  -1   3  12        681.35        676.79        10.62 o                         
   0   3  12         26.38         21.63         2.13 o                         
   1   3  12          3.85          3.92         1.13 o                         
   2   3  12        156.32        151.60         3.77 o                         
   3   3  12         47.92         46.26         2.23 o                         
   4   3  12          0.25          0.49         1.06 o                         
   5   3  12        550.12        525.50        10.57 o                         
   6   3  12          1.19          0.51         2.02 o                         
 -12   4  12          5.52          6.57         2.69 o                         
 -11   4  12         66.39         81.43         7.33 o                         
 -10   4  12         14.78         15.66         2.13 o                         
  -9   4  12          4.42          6.09         1.70 o                         
  -8   4  12         43.81         46.43         3.16 o                         
  -7   4  12         49.05         62.96         3.38 o                         
  -6   4  12        151.65        157.09         5.42 o                         
  -5   4  12         71.85         76.05         4.30 o                         
  -4   4  12         18.05         19.12         2.06 o                         
  -3   4  12         41.59         36.36         2.83 o                         
  -2   4  12        110.04         99.96         4.39 o                         
  -1   4  12        266.37        283.45        10.98 o                         
   0   4  12          4.94          7.63         1.65 o                         
   1   4  12        137.16        126.74        10.29 o                         
   2   4  12          3.28          1.95         1.14 o                         
   3   4  12          2.64          3.57         1.29 o                         
   4   4  12         12.66         11.69         2.27 o                         
   5   4  12          0.47          0.34         2.02 o                         
  -9   5  12        207.59        226.01         7.13 o                         
  -8   5  12          0.24         -1.06         1.35 o                         
  -7   5  12          2.05          0.83         1.37 o                         
  -6   5  12         73.23         71.77         4.55 o                         
  -5   5  12        135.32        147.93         5.39 o                         
  -4   5  12         59.10         62.82         5.39 o                         
  -3   5  12         52.94         57.80         3.67 o                         
  -2   5  12         91.81         92.46         4.45 o                         
  -1   5  12          8.84          8.32         2.69 o                         
   0   5  12         12.45         14.60         2.22 o                         
   1   5  12          0.98          3.12         1.53 o                         
   2   5  12         15.92         14.65         3.70 o                         
 -15   1  13          4.01          4.71         2.86 o                         
 -14   1  13         32.80         29.55         3.04 o                         
 -13   1  13          0.05         -1.02         1.41 o                         
 -12   1  13         15.82         12.93         2.18 o                         
 -11   1  13         75.79         87.00         4.23 o                         
 -10   1  13          6.32          6.44         2.61 o                         
  -9   1  13          6.58          8.76         2.19 o                         
  -8   1  13          3.22          3.30         1.41 o                         
  -7   1  13         14.72         16.17         1.91 o                         
  -6   1  13         26.60         31.51         2.38 o                         
  -5   1  13        104.54        102.03         4.13 o                         
  -4   1  13        152.44        149.92         5.01 o                         
  -3   1  13        374.64        354.66         9.48 o                         
  -2   1  13         13.69         10.11         1.67 o                         
  -1   1  13        613.81        603.22        13.75 o                         
   0   1  13        534.02        542.45        10.42 o                         
   1   1  13        211.31        200.44         3.84 o                         
   2   1  13         34.14         35.20         2.07 o                         
   3   1  13         54.39         52.93         1.98 o                         
   4   1  13        270.98        268.01         4.88 o                         
   5   1  13         44.57         49.41         2.05 o                         
   6   1  13          5.12          2.60         1.13 o                         
   7   1  13          2.57          1.17         1.42 o                         
   8   1  13          1.97          1.86         1.89 o                         
 -15   2  13          2.23          1.35         2.53 o                         
 -14   2  13         21.26         24.75         4.04 o                         
 -13   2  13          2.39          0.58         1.53 o                         
 -12   2  13          1.29          1.52         2.19 o                         
 -11   2  13         58.23         52.81         3.39 o                         
 -10   2  13         89.13         72.69         3.88 o                         
  -9   2  13          0.04          1.13         1.29 o                         
  -8   2  13         94.66         85.30         3.86 o                         
  -7   2  13          9.25          9.37         1.60 o                         
  -6   2  13          0.55         -1.07         1.07 o                         
  -5   2  13        279.30        259.81        10.23 o                         
  -4   2  13          9.96          7.32         1.60 o                         
  -3   2  13          0.01         -1.01         1.01 o                         
  -2   2  13         76.96         72.36         2.42 o                         
  -1   2  13        225.19        224.30         4.60 o                         
   0   2  13         20.21         24.60         1.66 o                         
   1   2  13         88.50         85.32         2.71 o                         
   2   2  13         26.24         27.29         1.65 o                         
   3   2  13         53.02         52.65         2.07 o                         
   4   2  13          0.13          0.68         0.92 o                         
   5   2  13         20.05         19.60         1.62 o                         
   6   2  13         51.27         48.42         3.75 o                         
   7   2  13         11.27          8.76         3.20 o                         
 -12   3  13         17.53         13.98         3.03 o                         
 -11   3  13          1.31         -1.16         1.37 o                         
 -10   3  13         59.99         57.55         3.45 o                         
  -9   3  13         10.83         11.57         1.77 o                         
  -8   3  13         10.20         11.35         2.60 o                         
  -7   3  13         59.65         57.42         2.66 o                         
  -6   3  13          0.14          0.76         0.96 o                         
  -5   3  13        119.36        127.26         3.79 o                         
  -4   3  13          1.41          1.75         1.68 o                         
  -3   3  13         37.59         34.16         1.82 o                         
  -2   3  13         71.63         72.24         2.47 o                         
  -1   3  13         69.19         79.19         3.07 o                         
   0   3  13         20.53         21.51         2.33 o                         
   1   3  13         28.89         25.84         2.01 o                         
   2   3  13        155.77        157.59         4.98 o                         
   3   3  13          6.12          4.25         1.33 o                         
   4   3  13          0.68         -1.13         1.13 o                         
   5   3  13         16.66         10.61         2.86 o                         
   6   3  13         21.84         18.36         3.54 o                         
 -12   4  13         17.95         18.19         3.54 o                         
 -11   4  13        443.32        448.72        16.58 o                         
 -10   4  13        178.13        175.00         6.20 o                         
  -9   4  13        166.12        182.91        11.13 o                         
  -8   4  13        170.47        176.65         6.05 o                         
  -7   4  13        158.76        155.56         7.17 o                         
  -6   4  13        551.03        579.09        13.72 o                         
  -5   4  13         23.14         21.29         2.25 o                         
  -4   4  13        186.67        188.95        12.91 o                         
  -3   4  13         52.16         50.72         3.40 o                         
  -2   4  13         58.51         68.38         3.84 o                         
  -1   4  13        178.77        192.21         8.60 o                         
   0   4  13          7.57          7.95         1.84 o                         
   1   4  13          2.52          2.38         1.21 o                         
   2   4  13          1.34          1.26         1.19 o                         
   3   4  13         46.88         43.12         5.05 o                         
   4   4  13          8.25          7.75         3.03 o                         
  -8   5  13          0.22         -2.19         2.19 o                         
  -7   5  13          1.25          1.45         1.46 o                         
  -6   5  13         90.06        104.59         4.78 o                         
  -5   5  13         33.15         35.52         3.11 o                         
  -4   5  13         27.81         26.39         2.74 o                         
  -3   5  13          0.80          0.66         1.53 o                         
  -2   5  13         22.59         21.74         2.63 o                         
  -1   5  13          9.86         12.97         3.70 o                         
   0   5  13        125.51        130.49         8.26 o                         
 -14   0  14         48.66         55.25         5.90 o                         
 -13   0  14         50.76         39.76         4.72 o                         
 -12   0  14        361.72        340.79        13.70 o                         
 -11   0  14        118.40         99.65         6.41 o                         
 -10   0  14         32.68         26.95         3.87 o                         
  -9   0  14        134.54        153.16         7.93 o                         
  -8   0  14        340.89        353.93        13.37 o                         
  -7   0  14        239.18        247.51        10.14 o                         
  -6   0  14         22.66         17.68         3.03 o                         
  -5   0  14          0.96          0.84         1.68 o                         
  -4   0  14        921.45        933.50        28.51 o                         
  -3   0  14         35.60         43.80         4.21 o                         
  -2   0  14         83.13         83.10         5.23 o                         
  -1   0  14         61.09         49.88         4.21 o                         
   0   0  14        619.81        611.82        14.23 o                         
   1   0  14        395.54        399.57        10.35 o                         
   2   0  14          0.16          0.84         1.31 o                         
   3   0  14        201.01        208.93         5.14 o                         
   4   0  14        152.64        159.76         5.96 o                         
   5   0  14         12.51          8.05         1.89 o                         
   6   0  14         16.30         15.24         2.50 o                         
   7   0  14         83.26         88.13         6.91 o                         
 -15   1  14        114.46        125.08         8.26 o                         
 -14   1  14         19.96         18.74         4.55 o                         
 -13   1  14        200.21        195.11        10.29 o                         
 -12   1  14          0.35         -0.25         1.55 o                         
 -11   1  14         18.84         15.50         2.32 o                         
 -10   1  14         12.82          7.93         1.79 o                         
  -9   1  14        215.38        208.36         6.63 o                         
  -8   1  14         12.39         11.00         1.84 o                         
  -7   1  14        508.56        551.36        17.72 o                         
  -6   1  14         62.28         60.74         3.33 o                         
  -5   1  14         91.69         89.26         3.87 o                         
  -4   1  14        514.98        513.93        12.24 o                         
  -3   1  14        364.53        374.77         9.57 o                         
  -2   1  14         56.38         56.31         3.37 o                         
  -1   1  14        630.94        602.91        11.41 o                         
   0   1  14        637.51        632.16        12.00 o                         
   1   1  14         14.76         15.25         1.23 o                         
   2   1  14         42.94         42.83         1.89 o                         
   3   1  14          8.97          9.17         1.09 o                         
   4   1  14         36.11         29.65         1.68 o                         
   5   1  14        122.26        129.81         3.91 o                         
   6   1  14         68.55         86.07         3.92 o                         
   7   1  14        163.68        166.81         9.78 o                         
 -14   2  14         87.51         99.60         7.25 o                         
 -13   2  14         38.76         36.36         4.80 o                         
 -12   2  14          4.80          4.40         1.77 o                         
 -11   2  14         73.85         70.61         3.99 o                         
 -10   2  14         12.81          5.13         1.60 o                         
  -9   2  14         98.80         88.60         4.17 o                         
  -8   2  14         43.93         28.72         2.50 o                         
  -7   2  14         96.79         82.16         3.93 o                         
  -6   2  14        575.86        572.07        13.44 o                         
  -5   2  14        195.80        211.94         6.51 o                         
  -4   2  14         71.04         64.48         3.88 o                         
  -3   2  14        245.83        223.15         6.63 o                         
  -2   2  14        454.12        434.25         7.56 o                         
  -1   2  14         31.59         22.48         1.80 o                         
   0   2  14          0.08         -0.05         0.88 o                         
   1   2  14         73.41         72.29         2.34 o                         
   2   2  14         91.73         87.64         2.63 o                         
   3   2  14        509.95        508.96         8.91 o                         
   4   2  14         38.38         43.55         2.67 o                         
   5   2  14         18.42         23.73         2.18 o                         
   6   2  14        108.87        115.80         7.92 o                         
 -11   3  14         41.50         36.89         4.21 o                         
 -10   3  14          8.68         10.61         2.69 o                         
  -9   3  14         66.76         66.75         3.69 o                         
  -8   3  14          1.29          0.99         1.10 o                         
  -7   3  14         29.75         29.16         2.07 o                         
  -6   3  14        510.64        525.17        10.21 o                         
  -5   3  14         86.94         92.62         4.15 o                         
  -4   3  14         52.14         54.30         2.71 o                         
  -3   3  14          1.11          1.68         1.37 o                         
  -2   3  14         55.70         55.94         3.37 o                         
  -1   3  14        150.48        135.54         5.13 o                         
   0   3  14        258.14        260.77         7.82 o                         
   1   3  14         50.22         44.26         2.85 o                         
   2   3  14        268.77        258.13         6.50 o                         
   3   3  14         20.74         17.24         1.94 o                         
   4   3  14         71.64         81.05         5.73 o                         
   5   3  14          9.75          8.42         2.69 o                         
 -11   4  14        118.24        115.65         7.42 o                         
 -10   4  14          7.12          7.91         3.03 o                         
  -9   4  14          6.78          7.37         2.10 o                         
  -8   4  14         43.48         52.45         3.50 o                         
  -7   4  14         29.09         31.96         2.79 o                         
  -6   4  14         32.92         36.92         3.02 o                         
  -5   4  14         78.30         83.95         8.76 o                         
  -4   4  14        108.42        130.60         9.78 o                         
  -3   4  14         13.27         12.10         2.01 o                         
  -2   4  14         85.85         87.93         4.46 o                         
  -1   4  14          4.83          5.75         1.84 o                         
   0   4  14          6.28          5.30         1.79 o                         
   1   4  14         70.91         83.74         6.57 o                         
   2   4  14         68.06         64.19         5.90 o                         
  -6   5  14          0.09         -0.84         2.69 o                         
  -5   5  14         58.43         65.53         6.91 o                         
  -4   5  14          2.31          3.20         3.03 o                         
  -3   5  14         45.95         46.66         5.73 o                         
 -15   1  15         41.49         49.35         5.90 o                         
 -14   1  15         27.94         26.10         4.21 o                         
 -13   1  15        211.72        219.23         7.58 o                         
 -12   1  15        135.66        123.13         5.48 o                         
 -11   1  15         10.63          7.87         1.89 o                         
 -10   1  15        132.56        145.02         5.66 o                         
  -9   1  15        283.42        295.09         8.54 o                         
  -8   1  15         49.68         42.30         4.89 o                         
  -7   1  15         61.94         55.28         3.39 o                         
  -6   1  15         24.45         28.31         3.62 o                         
  -5   1  15         73.96         74.38         3.69 o                         
  -4   1  15         11.79         10.76         4.21 o                         
  -3   1  15          1.17         -0.79         1.25 o                         
  -2   1  15          1.13          0.93         1.33 o                         
  -1   1  15         61.88         60.27         2.88 o                         
   0   1  15          1.85          2.00         0.92 o                         
   1   1  15         18.70         17.56         1.44 o                         
   2   1  15          3.90          4.00         0.95 o                         
   3   1  15          5.31          2.54         0.95 o                         
   4   1  15         13.38         13.30         1.60 o                         
   5   1  15          0.12          0.37         1.35 o                         
   6   1  15          7.69          7.75         3.37 o                         
 -14   2  15          5.21          5.39         3.03 o                         
 -13   2  15         18.37         15.49         3.70 o                         
 -12   2  15         19.07         16.68         2.32 o                         
 -11   2  15          6.06          6.60         1.77 o                         
 -10   2  15          3.39         -1.43         1.43 o                         
  -9   2  15        103.03         94.23         4.80 o                         
  -8   2  15          9.87         12.14         2.61 o                         
  -7   2  15         21.98         24.10         2.95 o                         
  -6   2  15         43.91         41.30         2.98 o                         
  -5   2  15        253.67        249.11         7.34 o                         
  -4   2  15          8.18          7.76         1.72 o                         
  -3   2  15         50.71         52.91         3.22 o                         
  -2   2  15        308.39        296.59         5.81 o                         
  -1   2  15        137.76        136.71         3.63 o                         
   0   2  15         69.82         73.24         2.69 o                         
   1   2  15         31.46         27.30         1.65 o                         
   2   2  15        144.19        145.42         3.99 o                         
   3   2  15          3.79          3.26         1.15 o                         
   4   2  15          3.07          3.91         1.43 o                         
   5   2  15         26.62         22.23         4.21 o                         
 -10   3  15          5.70          5.56         2.53 o                         
  -9   3  15          3.49          2.86         2.36 o                         
  -8   3  15        119.86        118.73         4.94 o                         
  -7   3  15          8.63          7.36         1.77 o                         
  -6   3  15          8.35         11.30         2.01 o                         
  -5   3  15         72.49         75.39         3.87 o                         
  -4   3  15         16.10         18.58         3.45 o                         
  -3   3  15         81.84         83.43         4.11 o                         
  -2   3  15          4.05          6.34         3.20 o                         
  -1   3  15          8.34         11.44         3.37 o                         
   0   3  15         11.13         10.32         2.01 o                         
   1   3  15          0.54          0.79         1.73 o                         
   2   3  15         22.75         23.07         3.87 o                         
   3   3  15          3.98          4.21         2.53 o                         
 -10   4  15          6.41          5.56         2.69 o                         
  -9   4  15         40.47         42.78         5.22 o                         
  -8   4  15        150.11        165.44         8.94 o                         
  -7   4  15          0.01          1.56         2.02 o                         
  -6   4  15          2.15          3.48         1.72 o                         
  -5   4  15        161.06        160.67         6.00 o                         
  -4   4  15         11.10         12.06         3.03 o                         
  -3   4  15        105.47        101.04         4.82 o                         
  -2   4  15        247.81        266.76        11.99 o                         
  -1   4  15         18.65         20.04         3.87 o                         
   0   4  15          0.95          2.69         2.53 o                         
   1   4  15        228.90        235.45        11.31 o                         
 -13   0  16         68.25         76.66         6.74 o                         
 -12   0  16          0.42          0.34         2.36 o                         
 -11   0  16        181.67        206.87        10.12 o                         
 -10   0  16        427.08        459.38        17.10 o                         
  -9   0  16        164.21        182.72         9.28 o                         
  -8   0  16         26.62         26.44         3.71 o                         
  -7   0  16       1082.07       1123.12        34.32 o                         
  -6   0  16        154.29        177.14         8.60 o                         
  -5   0  16         76.42         85.45         5.73 o                         
  -4   0  16         60.20         59.31         5.22 o                         
  -3   0  16        399.57        404.35        14.89 o                         
  -2   0  16        284.77        311.45        12.34 o                         
  -1   0  16          4.85          2.36         2.02 o                         
   0   0  16        104.43        107.71         4.71 o                         
   1   0  16         11.71         11.39         3.12 o                         
   2   0  16          0.75          0.94         1.13 o                         
   3   0  16         80.02         83.35         5.06 o                         
   4   0  16         11.59         14.31         2.50 o                         
   5   0  16         43.84         41.10         5.39 o                         
 -14   1  16         65.69         69.42         6.57 o                         
 -13   1  16         54.62         49.53         4.13 o                         
 -12   1  16         52.62         53.44         4.04 o                         
 -11   1  16        193.21        199.16         7.04 o                         
 -10   1  16         72.23         63.93         3.87 o                         
  -9   1  16         68.68         63.05         3.81 o                         
  -8   1  16         31.43         32.64         2.98 o                         
  -7   1  16         35.46         25.00         2.68 o                         
  -6   1  16        814.81        836.50        18.89 o                         
  -5   1  16          1.88          3.45         1.67 o                         
  -4   1  16        269.57        269.86         8.00 o                         
  -3   1  16        143.06        135.55         5.24 o                         
  -2   1  16        379.11        379.22        10.11 o                         
  -1   1  16         40.52         38.87         2.46 o                         
   0   1  16         87.64         91.04         2.71 o                         
   1   1  16        127.28        131.51         3.32 o                         
   2   1  16         56.93         61.46         2.37 o                         
   3   1  16         77.41         84.42         4.09 o                         
   4   1  16        122.07        124.09         4.66 o                         
 -13   2  16         16.21         22.40         4.21 o                         
 -12   2  16          0.08         -1.52         2.02 o                         
 -11   2  16         83.38         76.97         4.29 o                         
 -10   2  16         67.07         72.66         4.05 o                         
  -9   2  16         12.74          7.43         1.89 o                         
  -8   2  16        370.63        374.40        10.17 o                         
  -7   2  16        152.73        138.45         5.43 o                         
  -6   2  16          1.24          0.15         1.29 o                         
  -5   2  16        186.91        172.49         5.96 o                         
  -4   2  16         82.31         93.75         5.73 o                         
  -3   2  16          0.98          0.72         0.92 o                         
  -2   2  16        208.12        188.22         4.39 o                         
  -1   2  16          7.10          3.10         1.10 o                         
   0   2  16         56.96         45.91         2.34 o                         
   1   2  16        102.51        100.45         3.38 o                         
   2   2  16          9.49          7.93         1.45 o                         
   3   2  16        181.77        173.15         6.36 o                         
   4   2  16        115.01        116.15         7.75 o                         
  -9   3  16         30.57         27.05         2.80 o                         
  -8   3  16         56.39         54.68         3.63 o                         
  -7   3  16         59.01         60.88         3.63 o                         
  -6   3  16        126.26        127.75         5.19 o                         
  -5   3  16         35.53         34.46         3.45 o                         
  -4   3  16        363.20        382.24        10.28 o                         
  -3   3  16          1.82          8.94         4.29 o                         
  -2   3  16         34.12         41.71         4.04 o                         
  -1   3  16         33.42         33.34         2.92 o                         
   0   3  16        129.62        134.72         7.92 o                         
   1   3  16          0.41         -0.84         2.02 o                         
   2   3  16          5.34          5.05         2.69 o                         
  -8   4  16        254.87        257.14        11.82 o                         
  -7   4  16         67.85         65.37         6.23 o                         
  -6   4  16          1.88          4.71         2.86 o                         
  -5   4  16         10.14         11.45         3.20 o                         
  -4   4  16        108.79        116.14         7.75 o                         
  -3   4  16         15.40         16.33         3.87 o                         
  -2   4  16        159.77        153.82         9.11 o                         
  -1   4  16          1.01         -0.17         2.53 o                         
 -13   1  17         33.27         38.23         5.05 o                         
 -12   1  17         58.86         63.02         4.41 o                         
 -11   1  17          5.17          2.47         1.96 o                         
 -10   1  17         19.25          9.78         2.14 o                         
  -9   1  17          3.59          4.69         1.72 o                         
  -8   1  17          2.61          2.02         1.67 o                         
  -7   1  17          0.51         -0.75         1.37 o                         
  -6   1  17         19.28         20.13         3.12 o                         
  -5   1  17          1.99          2.27         1.67 o                         
  -4   1  17         54.95         49.81         5.31 o                         
  -3   1  17          8.14          5.21         1.72 o                         
  -2   1  17         96.32         96.59         3.70 o                         
  -1   1  17        126.68        117.85         4.18 o                         
   0   1  17         26.91         24.38         1.68 o                         
   1   1  17         19.19         18.93         1.54 o                         
   2   1  17          4.92          2.26         1.11 o                         
   3   1  17         18.25         14.86         1.94 o                         
 -12   2  17         54.28         57.61         5.73 o                         
 -11   2  17         68.88         66.22         5.73 o                         
 -10   2  17          0.19         -1.48         1.48 o                         
  -9   2  17          0.19          0.34         1.48 o                         
  -8   2  17         11.64         14.27         2.20 o                         
  -7   2  17          1.62          0.96         1.48 o                         
  -6   2  17         91.23         90.25         4.35 o                         
  -5   2  17         62.02         65.37         3.87 o                         
  -4   2  17          0.58          0.10         1.85 o                         
  -3   2  17          4.62          2.01         1.05 o                         
  -2   2  17         64.24         58.96         2.63 o                         
  -1   2  17        114.35        115.51         4.64 o                         
   0   2  17         68.77         62.08         2.78 o                         
   1   2  17          3.25          2.32         1.60 o                         
   2   2  17         72.23         70.10         4.27 o                         
  -9   3  17          4.85          2.19         2.69 o                         
  -8   3  17         25.22         23.41         4.04 o                         
  -7   3  17          1.34          2.86         2.36 o                         
  -6   3  17         29.22         25.52         3.87 o                         
  -5   3  17         16.75         20.50         2.61 o                         
  -4   3  17          0.42         -0.27         1.48 o                         
  -3   3  17          0.75          0.67         2.02 o                         
  -2   3  17          0.11          1.35         2.19 o                         
  -1   3  17         72.56         79.19         6.07 o                         
   0   3  17          5.35          5.72         3.03 o                         
 -12   0  18        192.99        207.03        10.80 o                         
 -11   0  18        246.20        272.16        12.49 o                         
 -10   0  18        132.68        124.61         8.09 o                         
  -9   0  18         27.94         30.31         4.38 o                         
  -8   0  18         62.11         67.90         6.23 o                         
  -7   0  18        432.17        470.15        17.43 o                         
  -6   0  18          2.63          2.36         2.53 o                         
  -5   0  18        357.36        339.88        13.70 o                         
  -4   0  18        129.46        134.06         7.76 o                         
  -3   0  18         33.28         25.77         4.04 o                         
  -2   0  18         61.09         64.19         5.56 o                         
  -1   0  18        390.16        354.67        24.19 o                         
   0   0  18         45.27         53.30         3.86 o                         
   1   0  18         68.61         84.38         3.98 o                         
   2   0  18        238.39        262.32        12.15 o                         
 -12   1  18          1.52         -2.02         2.53 o                         
 -11   1  18         12.96         16.00         3.87 o                         
 -10   1  18         11.49         12.85         2.32 o                         
  -9   1  18        322.11        344.92        10.10 o                         
  -8   1  18         44.44         52.73         3.69 o                         
  -7   1  18         24.56         25.12         2.80 o                         
  -6   1  18        154.18        154.92         6.02 o                         
  -5   1  18         56.72         63.42         7.24 o                         
  -4   1  18          0.06          0.55         1.60 o                         
  -3   1  18        175.96        180.38         6.56 o                         
  -2   1  18         44.70         41.24         3.60 o                         
  -1   1  18         78.80         74.82         3.96 o                         
   0   1  18         54.17         56.36         2.49 o                         
   1   1  18         19.47         24.69         1.97 o                         
 -11   2  18          3.93          3.54         2.53 o                         
 -10   2  18        113.36        118.00         7.92 o                         
  -9   2  18         51.88         68.23         6.06 o                         
  -8   2  18         25.69         15.94         2.44 o                         
  -7   2  18          7.61          5.50         1.72 o                         
  -6   2  18        219.54        227.81         7.93 o                         
  -5   2  18         19.04         18.31         5.05 o                         
  -4   2  18          3.06          3.59         1.39 o                         
  -3   2  18         71.10         60.42         3.10 o                         
  -2   2  18          0.33         -1.13         1.13 o                         
  -1   2  18         62.67         62.67         5.39 o                         
   0   2  18          4.56          4.71         2.53 o                         
  -9   3  18         14.28         13.81         3.70 o                         
  -8   3  18          0.18          0.84         2.36 o                         
  -7   3  18        183.92        158.08         8.94 o                         
  -6   3  18          0.23         -1.52         2.19 o                         
  -5   3  18         20.14         25.43         4.21 o                         
  -4   3  18          0.76         -1.18         2.36 o                         
  -3   3  18         45.14         41.77         5.05 o                         
  -2   3  18          0.04          1.01         2.36 o                         
 -11   1  19         20.22         24.08         4.38 o                         
 -10   1  19          9.70          9.93         3.37 o                         
  -9   1  19         27.58         25.09         4.04 o                         
  -8   1  19          1.09          4.16         1.89 o                         
  -7   1  19         14.57         14.06         2.44 o                         
  -6   1  19         26.09         27.56         2.86 o                         
  -5   1  19         40.49         39.64         6.99 o                         
  -4   1  19          5.84          5.80         2.86 o                         
  -3   1  19         17.27         16.62         1.98 o                         
  -2   1  19        113.21        115.26         4.44 o                         
  -1   1  19         44.32         40.29         2.85 o                         
   0   1  19          5.66          5.20         1.59 o                         
 -10   2  19          4.80          2.19         2.69 o                         
  -9   2  19         17.57         23.91         4.38 o                         
  -8   2  19          4.32          7.07         3.03 o                         
  -7   2  19          7.76          6.90         2.86 o                         
  -6   2  19          0.07          1.01         2.53 o                         
  -4   2  19         14.12         13.64         3.20 o                         
  -3   2  19         16.52         10.78         3.03 o                         
  -2   2  19          2.86          1.52         2.19 o                         
  -8   0  20        401.74        410.11        16.57 o                         
  -7   0  20          6.84          8.25         3.20 o                         
  -6   0  20        237.35        228.40        11.31 o                         
  -5   0  20         58.70         65.70         5.90 o                         
  -4   0  20        143.97        134.40         8.26 o                         
  -3   0  20         12.96         13.64         3.70 o                         
  -2   0  20         16.55         11.28         3.70 o                         
  -9   1  20         20.26         35.03         5.22 o                         
  -8   1  20         45.70         62.49         6.40 o                         
  -7   1  20         59.31         58.63         6.23 o                         
  -6   1  20         63.07         80.70         6.57 o                         
  -5   1  20          3.36          0.84         2.53 o                         
  -4   1  20         36.29         35.37         4.88 o                         
  -3   1  20         11.59          4.06         2.06 o                         
                                                                                
